# Supplementary material for: Genome-Wide Identification and Expression Analysis of the NAC Gene Family in Alfalfa Revealed Its Potential Roles in Response to Multiple Abiotic Stresses
Source: Int J Mol Sci. 2022 Sep 2;23(17):10015. doi: 10.3390/ijms231710015 (PMC9456191; doi:10.3390/ijms231710015)
Supplement: Supplementary file 1 [file ijms-23-10015-s001.zip]

Archive with 8 entries (6 files):
- ijms-1812742-supplementary/
- ijms-1812742-supplementary/Supplementary/
- ijms-1812742-supplementary/Supplementary/Table S1.xlsx
- ijms-1812742-supplementary/Supplementary/Table S2.xlsx
- ijms-1812742-supplementary/Supplementary/Table S3.xlsx
- ijms-1812742-supplementary/Supplementary/Table S4.xlsx
- ijms-1812742-supplementary/Supplementary/Table S5.xlsx
- ijms-1812742-supplementary/Supplementary/Table S6.xlsx
