# Supplementary material for: Genome-Wide Identification and Expression Analysis of the NAC Gene Family in Alfalfa Revealed Its Potential Roles in Response to Multiple Abiotic Stresses
Source: Int J Mol Sci. 2022 Sep 2;23(17):10015. doi: 10.3390/ijms231710015 (PMC9456191; doi:10.3390/ijms231710015)
Supplement: Supplementary file 1 [file ijms-23-10015-s001.zip › ijms-1812742-supplementary/Supplementary/Table S1.xlsx]

## Sheet: Sheet1
Table S1: Primers of sequences
Gene	Forward primer sequence 5‘-3’	Reverse primer sequence 5‘-3’
MsNAC70	CTATTTCTGGCTTGGTCT	CTTGATTATTATGCCCGTAT
MsNAC128	AGGAGTTTGCTGTTGGGATG	TTGCCACTGTAAGTAATGTCTG
MsNAC167	TCAGTGCGTTGGACAAGA	CCGACCCAGGTGATAGAC
MsNAC133	GGTCTTCCGCCACATCCT	GGTTCTTCTCCCATTCATTC
MsNAC290	CCTGCTTCCATCATTCCT	TTTGCCCAAACCAGTTGC
MsNAC239	GTGAGGCGTCTATCAGTC	CAACCCTACATCACTATTTT
MsNAC191	AAACTCCTCCTCTGCCTTCT	ACGGTGCTACTGTTGCTCTT
MsNAC137	CTGCTGGAAGTGGTTATT	CAAGCCTCAAGTTGTTTT
MsNAC177	CCGACTCAAGCGGTTCTG	AAGGGTCATCTTCACCATCA
MsNAC213	GGAAAGCCGAAGGCACTT	AGCGGATCTATCAACATTAGCA
MsNAC100	GGTGTTGTGAAGGGATTT	CCATGTTGTCTAGGCTGT
MsNAC146	CCAATAGGTCACCCTAAAC	TCTACATCAGCCAAACGA
MsNAC110	AATGGAGGAGAAGGAAAT	TTGATGGAAGACGAAACT
MsNAC112	TGGTGTTGTGAAGGGATT	CCATGTTGTCTAGGCTGT
MsNAC157	CCAATAGGTCACCCTAAAC	TCTACATCAGCCAAACGA
MsNAC170	GATTCCGACCTACTGACG	AGGGTTCCCATTTACAGA
MsNAC366	TTATGCTTCCAGGGTTTA	TTGCCAACTTTGGTAGATC
MsNAC413	ATGCTTCCAGGGTTTAGG	AATACCACTCCTTCTCCC
MsNAC246	AGAGCTGCTAAAGGAATC	AACCCAAGAGTGAGACAA
MsNAC393	CTGGATTTCGATTTCACC	TACATCACCAATGGCTCT
MsNAC189	CCGACTCAAGCGGTTCTG	AAGGGTCATCTTCACCATCA
MsNAC312	TACCTGGTGATTTGGAAC	TGGTTTGCCTCTGTAGAA
MsNAC173	TATTTCTGTTCCCGTTGT	GGATACTTTCTGTCCCTTG
MsNAC305	GAGGAGGAAGATCACAGG	GTAAATTCGGCATAGCAC
MsNAC99	CCAGGGTTTAGGTTCCAC	GATCCCAAGGCTCAAGTC
MsNAC125	CAGTTCCTCCAGGGTTTA	AGATCCCAAGGCTCAAGTC
MsNAC412	GAAGTATGGAAGTGGGTC	TCCTTATCTTCAAGCCTAT
MsACTIN	CTCTCAAGTACCCCATTGAGC	TATTGGCCTTTGGGTTAAGTG
