# Supplementary material for: Genome-Wide Identification and Expression Analysis of the NAC Gene Family in Alfalfa Revealed Its Potential Roles in Response to Multiple Abiotic Stresses
Source: Int J Mol Sci. 2022 Sep 2;23(17):10015. doi: 10.3390/ijms231710015 (PMC9456191; doi:10.3390/ijms231710015)
Supplement: Supplementary file 1 [file ijms-23-10015-s001.zip › ijms-1812742-supplementary/Supplementary/Table S2.xlsx]

## Sheet: Sheet1
Table S2: List of the 421 MsNAC genes identified in this study
Gene ID	Name	Chr	Pos	Pos	Gene_length	Pro_length	Pi	MW
MS.gene24378	MsNAC1	chr1.1	3326462	3329999	993	331	6.34	37.6262
MS.gene24424	MsNAC2	chr1.1	3882501	3883844	753	251	4.26	27.7331
MS.gene31594	MsNAC3	chr1.1	10723860	10736270	2976	992	8.38	112.369
MS.gene31596	MsNAC4	chr1.1	10750890	10753771	1086	362	9	40.5896
MS.gene026536	MsNAC5	chr1.1	17293531	17302068	750	250	4.43	27.8594
MS.gene026369	MsNAC6	chr1.1	19425362	19427717	645	215	4.46	23.9965
MS.gene026367	MsNAC7	chr1.1	19433895	19435603	747	249	4.68	27.6059
MS.gene073914	MsNAC8	chr1.1	28501710	28503616	777	259	9.26	29.5895
MS.gene073916	MsNAC9	chr1.1	28531754	28533521	960	320	5.49	36.6684
MS.gene000381	MsNAC10	chr1.1	30848524	30850136	699	233	4.33	25.3435
MS.gene97637	MsNAC11	chr1.1	39982200	39984113	807	269	4.62	30.9906
MS.gene97634	MsNAC12	chr1.1	40093680	40095297	735	245	4.64	27.3806
MS.gene89591	MsNAC13	chr1.1	51847269	51849557	435	145	8.99	16.9874
MS.gene036069	MsNAC14	chr1.1	51867685	51871231	555	185	5.35	21.291
MS.gene032248	MsNAC15	chr1.1	66232490	66235407	1794	598	4.45	66.6713
MS.gene005873	MsNAC16	chr1.1	67670287	67675843	1218	406	5.3	45.8315
MS.gene005874	MsNAC17	chr1.1	67683265	67688357	1350	450	4.85	50.7895
MS.gene072411	MsNAC18	chr1.1	69466051	69468652	501	167	9.56	19.4381
MS.gene88853	MsNAC19	chr1.1	70061878	70065258	1716	572	4.59	64.7689
MS.gene044016	MsNAC20	chr1.2	3841874	3845435	858	286	5.77	32.5623
MS.gene044059	MsNAC21	chr1.2	4316176	4317729	528	176	4.87	20.3132
MS.gene044061	MsNAC22	chr1.2	4336853	4338177	672	224	4.57	25.3008
MS.gene059109	MsNAC23	chr1.2	11075364	11078897	606	202	5.77	23.3995
MS.gene059112	MsNAC24	chr1.2	11139873	11142725	1086	362	9	40.5435
MS.gene83075	MsNAC25	chr1.2	16807835	16809437	528	176	4.79	20.4925
MS.gene83074	MsNAC26	chr1.2	16819579	16827694	696	232	4.61	25.3175
MS.gene040802	MsNAC27	chr1.2	19273693	19275279	786	262	4.54	29.7354
MS.gene040801	MsNAC28	chr1.2	19281314	19282067	648	216	4.6	23.8444
MS.gene53550	MsNAC29	chr1.2	28384125	28385900	960	320	5.49	36.6545
MS.gene018779	MsNAC30	chr1.2	39539569	39540556	741	247	9.13	28.4132
MS.gene005764	MsNAC31	chr1.2	67970538	67976096	1449	483	6.42	53.9997
MS.gene005765	MsNAC32	chr1.2	68007280	68009615	1524	508	4.33	56.6904
MS.gene60757	MsNAC33	chr1.2	71559512	71562888	1716	572	4.61	64.817
MS.gene60797	MsNAC34	chr1.2	72133044	72134223	468	156	9.46	18.2448
MS.gene34122	MsNAC35	chr1.2	74879666	74884826	1350	450	4.84	50.7895
MS.gene34123	MsNAC36	chr1.2	74890795	74897846	1212	404	5.34	45.9474
MS.gene67103	MsNAC37	chr1.3	3809395	3812892	993	331	6.61	37.6292
MS.gene00443	MsNAC38	chr1.3	4272758	4274326	528	176	4.87	20.3132
MS.gene00445	MsNAC39	chr1.3	4297781	4299123	753	251	4.31	27.728
MS.gene059487	MsNAC40	chr1.3	11195624	11209464	3270	1090	8.15	123.008
MS.gene059489	MsNAC41	chr1.3	11229654	11232549	1089	363	9	40.6497
MS.gene25193	MsNAC42	chr1.3	17229544	17231196	732	244	4.59	26.9792
MS.gene061708	MsNAC43	chr1.3	19379995	19384115	1329	443	4.51	49.6439
MS.gene061709	MsNAC44	chr1.3	19389842	19390594	648	216	4.66	23.8113
MS.gene073913	MsNAC45	chr1.3	27017129	27017775	558	186	9.41	21.3755
MS.gene68403	MsNAC46	chr1.3	27030597	27031249	564	188	9.54	21.4856
MS.gene68401	MsNAC47	chr1.3	27054062	27055847	960	320	5.62	36.5743
MS.gene53691	MsNAC48	chr1.3	29374413	29376024	753	251	4.47	27.5529
MS.gene68425	MsNAC49	chr1.3	63459914	63465432	1449	483	6.56	53.9277
MS.gene68424	MsNAC50	chr1.3	63494443	63497632	1962	654	4.51	73.1847
MS.gene001681	MsNAC51	chr1.3	65036205	65041893	1242	414	5.37	46.5443
MS.gene001679	MsNAC52	chr1.3	65052607	65057794	1350	450	4.98	50.8186
MS.gene006043	MsNAC53	chr1.3	67094448	67096869	501	167	9.56	19.4381
MS.gene006081	MsNAC54	chr1.3	67715918	67719297	1716	572	4.59	64.7689
MS.gene062773	MsNAC55	chr1.4	3449565	3454644	993	331	7.13	37.6663
MS.gene063282	MsNAC56	chr1.4	3974725	3976296	528	176	4.87	20.3132
MS.gene063284	MsNAC57	chr1.4	3986882	3988221	753	251	4.35	27.7281
MS.gene021504	MsNAC58	chr1.4	10867086	10870012	1083	361	9	40.5145
MS.gene021500	MsNAC59	chr1.4	10903983	10906865	1086	362	9	40.5896
MS.gene98966	MsNAC60	chr1.4	16844426	16852780	750	250	4.42	27.7532
MS.gene061102	MsNAC61	chr1.4	19315346	19316322	693	231	4.49	26.0062
MS.gene061103	MsNAC62	chr1.4	19322969	19323722	648	216	4.54	23.7752
MS.gene71033	MsNAC63	chr1.4	29649158	29649774	528	176	9.47	20.132
MS.gene71030	MsNAC64	chr1.4	29683227	29685001	960	320	5.62	36.7515
MS.gene96884	MsNAC65	chr1.4	32449280	32450891	753	251	4.47	27.581
MS.gene89999	MsNAC66	chr1.4	40171588	40173266	696	232	4.67	25.7588
MS.gene90002	MsNAC67	chr1.4	40244751	40245735	741	247	9.21	28.4703
MS.gene91196	MsNAC68	chr1.4	56723665	56727179	705	235	5.63	27.0517
MS.gene21411	MsNAC69	chr1.4	71924607	71930207	1449	483	6.42	54.0098
MS.gene21412	MsNAC70	chr1.4	71947863	71951050	1959	653	4.5	73.1537
MS.gene60867	MsNAC71	chr1.4	73401448	73406017	1263	421	5.64	47.6317
MS.gene60868	MsNAC72	chr1.4	73415060	73420154	1350	450	4.84	50.7895
MS.gene33957	MsNAC73	chr1.4	75006437	75009207	504	168	9.46	19.5672
MS.gene33909	MsNAC74	chr1.4	75735103	75738482	1716	572	4.59	64.7689
MS.gene028739	MsNAC75	chr2.1	9126435	9127597	957	319	8.91	36.5012
MS.gene055773	MsNAC76	chr2.1	10198715	10199904	816	272	8.9	30.8468
MS.gene35442	MsNAC77	chr2.1	15413230	15415524	1191	397	7.97	44.5057
MS.gene35429	MsNAC78	chr2.1	15513606	15515547	765	255	5.44	28.6868
MS.gene031383	MsNAC79	chr2.1	20101628	20103149	1065	355	8.85	39.3769
MS.gene031385	MsNAC80	chr2.1	20137345	20139125	1077	359	8.15	40.3362
MS.gene060691	MsNAC81	chr2.1	21823036	21824906	1149	383	8.17	42.264
MS.gene040602	MsNAC82	chr2.1	28777613	28782777	924	308	8.07	34.7944
MS.gene60967	MsNAC83	chr2.1	32130967	32133276	822	274	5.65	31.4574
MS.gene92236	MsNAC84	chr2.1	33231628	33233224	900	300	6.49	34.6186
MS.gene002508	MsNAC85	chr2.1	70515170	70517674	924	308	6.46	34.85
MS.gene043578	MsNAC86	chr2.2	7249087	7250245	960	320	8.92	36.5592
MS.gene043462	MsNAC87	chr2.2	8712542	8713757	861	287	8.72	32.5667
MS.gene84297	MsNAC88	chr2.2	11895495	11905016	1464	488	7.96	55.1942
MS.gene84311	MsNAC89	chr2.2	12011416	12013253	765	255	5.32	28.6597
MS.gene059868	MsNAC90	chr2.2	15361112	15362627	1065	355	8.85	39.2938
MS.gene059867	MsNAC91	chr2.2	15391911	15393671	1077	359	8.15	40.3232
MS.gene71875	MsNAC92	chr2.2	15933719	15935585	1152	384	8.17	42.3351
MS.gene039133	MsNAC93	chr2.2	22711117	22714530	450	150	9.59	17.0877
MS.gene54143	MsNAC94	chr2.2	23328126	23331286	897	299	7.74	34.4115
MS.gene54142	MsNAC95	chr2.2	23339705	23341586	933	311	6.8	35.7459
MS.gene070375	MsNAC96	chr2.2	25998866	26002697	1044	348	5.14	40.0772
MS.gene070376	MsNAC97	chr2.2	26098198	26102029	1044	348	5.14	40.0772
MS.gene94836	MsNAC98	chr2.2	26105663	26109494	1044	348	5.2	40.0191
MS.gene065842	MsNAC99	chr2.2	26835840	26837675	1035	345	6.7	39.6944
MS.gene01482	MsNAC100	chr2.2	68335510	68338383	927	309	6.97	34.8931
MS.gene42832	MsNAC101	chr2.3	7928800	7929965	960	320	8.88	36.4682
MS.gene028862	MsNAC102	chr2.3	9617909	9619078	813	271	8.9	30.7497
MS.gene034420	MsNAC103	chr2.3	12125410	12136820	1377	459	8.71	51.8945
MS.gene034440	MsNAC104	chr2.3	12308847	12310844	765	255	5.56	28.7559
MS.gene069383	MsNAC105	chr2.3	17796785	17798299	1065	355	8.85	39.3319
MS.gene069381	MsNAC106	chr2.3	17846906	17848685	1077	359	8.15	40.3252
MS.gene58364	MsNAC107	chr2.3	19150398	19152254	1152	384	8.17	42.3211
MS.gene063386	MsNAC108	chr2.3	26384902	26389950	924	308	8.07	34.8044
MS.gene040552	MsNAC109	chr2.3	27039370	27042519	897	299	7.17	34.3043
MS.gene040551	MsNAC110	chr2.3	27052403	27054720	936	312	6.16	35.8629
MS.gene90407	MsNAC111	chr2.3	31708273	31710117	1035	345	6.85	39.7084
MS.gene047365	MsNAC112	chr2.3	70269007	70271527	927	309	7.26	34.9352
MS.gene31315	MsNAC113	chr2.4	8238847	8240013	957	319	8.79	36.4181
MS.gene31421	MsNAC114	chr2.4	9699147	9700048	744	248	8.82	28.0085
MS.gene31879	MsNAC115	chr2.4	9714774	9715599	634	211	8.37	24.0441
MS.gene31423	MsNAC116	chr2.4	9726329	9727566	861	287	8.72	32.5667
MS.gene35694	MsNAC117	chr2.4	13658425	13660415	765	255	5.56	28.7559
MS.gene065168	MsNAC118	chr2.4	17723104	17724619	1065	355	8.85	39.2938
MS.gene065170	MsNAC119	chr2.4	17778770	17780533	1080	360	7.64	40.4203
MS.gene059768	MsNAC120	chr2.4	19814627	19816498	1149	383	8.17	42.264
MS.gene77666	MsNAC121	chr2.4	25850604	25855850	924	308	8.07	34.8044
MS.gene039081	MsNAC122	chr2.4	26596838	26599991	897	299	8.2	34.4626
MS.gene039080	MsNAC123	chr2.4	26608389	26610269	933	311	6.8	35.774
MS.gene89479	MsNAC124	chr2.4	29274824	29278678	1044	348	5.26	39.9841
MS.gene60913	MsNAC125	chr2.4	31159784	31161617	1035	345	6.85	39.7084
MS.gene00003	MsNAC126	chr2.4	70166401	70168923	924	308	6.76	34.819
MS.gene03529	MsNAC127	chr3.1	27541905	27543493	912	304	9.02	34.5564
MS.gene018959	MsNAC128	chr3.1	28513699	28518373	1686	562	4.52	62.4535
MS.gene008341	MsNAC129	chr3.1	53974868	53979460	1551	517	5.07	58.8291
MS.gene032015	MsNAC130	chr3.1	57388096	57390938	618	206	6.66	23.7807
MS.gene032014	MsNAC131	chr3.1	57400444	57403622	1074	358	5.75	40.5409
MS.gene032013	MsNAC132	chr3.1	57412011	57414512	1053	351	6.13	39.9283
MS.gene02590	MsNAC133	chr3.1	71022834	71024363	861	287	7.67	32.7991
MS.gene013823	MsNAC134	chr3.1	71076456	71077988	861	287	7.67	32.8262
MS.gene054948	MsNAC135	chr3.1	76551982	76556064	1083	361	4.85	40.0491
MS.gene054964	MsNAC136	chr3.1	76722578	76723704	621	207	4.24	23.5201
MS.gene06361	MsNAC137	chr3.1	77189071	77190173	879	293	6.46	33.7941
MS.gene06247	MsNAC138	chr3.1	78725252	78726259	726	242	8.84	27.5071
MS.gene014695	MsNAC139	chr3.1	87152885	87156716	1080	360	7.64	40.5674
MS.gene014305	MsNAC140	chr3.1	91708918	91710885	1122	374	6.57	42.8272
MS.gene067531	MsNAC141	chr3.2	26494028	26495629	912	304	9.02	34.4562
MS.gene50991	MsNAC142	chr3.2	28930734	28935325	1686	562	4.57	62.3995
MS.gene061569	MsNAC143	chr3.2	60132330	60135980	1740	580	5.19	66.1668
MS.gene69265	MsNAC144	chr3.2	63780294	63782534	900	300	6.27	34.209
MS.gene69264	MsNAC145	chr3.2	63802795	63805205	957	319	6.55	36.1182
MS.gene045066	MsNAC146	chr3.2	75084377	75085906	861	287	7.67	32.8262
MS.gene057268	MsNAC147	chr3.2	78234123	78237053	726	242	6.02	27.6102
MS.gene057269	MsNAC148	chr3.2	78238956	78242277	1785	595	5.54	66.7025
MS.gene06414	MsNAC149	chr3.2	80279877	80283959	1083	361	4.85	40.0491
MS.gene06395	MsNAC150	chr3.2	80470020	80471149	621	207	4.24	23.5201
MS.gene40935	MsNAC151	chr3.2	80869688	80870790	879	293	6.46	33.7941
MS.gene055523	MsNAC152	chr3.2	82236189	82237196	726	242	8.84	27.508
MS.gene069983	MsNAC153	chr3.2	91723922	91725904	1122	374	6.57	42.8272
MS.gene049696	MsNAC154	chr3.3	58231069	58235168	2022	674	5.82	76.9708
MS.gene008094	MsNAC155	chr3.3	61294488	61294742	177	59	4.3	6.85081
MS.gene008093	MsNAC156	chr3.3	61302150	61304567	957	319	6.04	36.1793
MS.gene75427	MsNAC157	chr3.3	73348226	73349749	861	287	7.67	32.8262
MS.gene06587	MsNAC158	chr3.3	77644362	77647291	726	242	6.36	27.6092
MS.gene06586	MsNAC159	chr3.3	77649343	77652733	1785	595	5.54	66.7516
MS.gene049291	MsNAC160	chr3.3	79707358	79711440	1083	361	4.85	40.019
MS.gene049276	MsNAC161	chr3.3	79861388	79862513	621	207	4.24	23.5201
MS.gene049240	MsNAC162	chr3.3	80267277	80268380	879	293	6.46	33.7941
MS.gene013174	MsNAC163	chr3.3	81299016	81300023	726	242	8.71	27.581
MS.gene40350	MsNAC164	chr3.3	89513188	89517020	1080	360	7.64	40.5674
MS.gene073051	MsNAC165	chr3.3	89591798	89595629	1080	360	7.64	40.5954
MS.gene064872	MsNAC166	chr3.3	94659850	94661813	1122	374	6.57	42.8552
MS.gene03590	MsNAC167	chr3.4	32006630	32011385	1686	562	4.57	62.4455
MS.gene05019	MsNAC168	chr3.4	66315694	66319750	2022	674	5.82	76.9138
MS.gene013481	MsNAC169	chr3.4	84940102	84950689	1869	623	6.02	69.1937
MS.gene013480	MsNAC170	chr3.4	84952688	84956065	1785	595	5.54	66.7516
MS.gene013318	MsNAC171	chr3.4	87126463	87130544	1083	361	4.85	40.019
MS.gene013303	MsNAC172	chr3.4	87294972	87296098	621	207	4.24	23.5201
MS.gene013270	MsNAC173	chr3.4	87665506	87666608	879	293	6.46	33.7941
MS.gene41666	MsNAC174	chr3.4	88742785	88743792	726	242	8.84	27.508
MS.gene66832	MsNAC175	chr3.4	99021389	99023350	1122	374	6.57	42.8552
MS.gene79461	MsNAC176	chr4.1	6472132	6473494	696	232	8.04	26.2112
MS.gene70178	MsNAC177	chr4.1	7908690	7909743	864	288	5.85	33.0983
MS.gene003383	MsNAC178	chr4.1	28244691	28246760	903	301	7.05	34.4594
MS.gene03868	MsNAC179	chr4.1	45355022	45357038	786	262	5.9	29.864
MS.gene72501	MsNAC180	chr4.1	64290718	64293075	1032	344	5.7	40.283
MS.gene78071	MsNAC181	chr4.1	64541195	64541928	627	209	4.61	23.4001
MS.gene049049	MsNAC182	chr4.2	2827769	2832276	1470	490	6.56	55.5313
MS.gene05965	MsNAC183	chr4.2	2880086	2884590	1464	488	6.56	55.275
MS.gene063279	MsNAC184	chr4.2	7300694	7301941	582	194	9.06	22.2342
MS.gene063280	MsNAC185	chr4.2	7312155	7313048	405	135	8.99	15.6217
MS.gene063281	MsNAC186	chr4.2	7318543	7319789	582	194	9.06	22.2342
MS.gene030477	MsNAC187	chr4.2	7338519	7339880	696	232	8.04	26.2112
MS.gene030478	MsNAC188	chr4.2	7352471	7353832	696	232	8.04	26.2112
MS.gene030578	MsNAC189	chr4.2	8403951	8405010	864	288	5.85	33.1123
MS.gene57393	MsNAC190	chr4.2	9037467	9038766	537	179	4.77	20.4808
MS.gene39413	MsNAC191	chr4.2	21767416	21768974	1044	348	7.18	38.8258
MS.gene39524	MsNAC192	chr4.2	23065015	23068165	960	320	5.81	36.0332
MS.gene031485	MsNAC193	chr4.2	27668750	27670123	816	272	7.11	31.2183
MS.gene052297	MsNAC194	chr4.2	33122134	33124415	903	301	7.05	34.4594
MS.gene067761	MsNAC195	chr4.2	49720810	49722568	774	258	8.66	29.0446
MS.gene85014	MsNAC196	chr4.2	68319853	68325147	1089	363	5.48	42.5596
MS.gene72494	MsNAC197	chr4.2	69246588	69247322	627	209	4.68	23.4392
MS.gene75752	MsNAC198	chr4.2	70101558	70104664	1062	354	6.9	40.9906
MS.gene015843	MsNAC199	chr4.3	3220101	3224606	1467	489	6.56	55.3761
MS.gene000528	MsNAC200	chr4.3	6904647	6906007	696	232	8.04	26.2112
MS.gene030612	MsNAC201	chr4.3	8083470	8084769	537	179	4.65	20.5388
MS.gene052526	MsNAC202	chr4.3	23396138	23397633	1044	348	7.18	38.8519
MS.gene47585	MsNAC203	chr4.3	25177659	25182896	1035	345	8.28	38.6008
MS.gene96781	MsNAC204	chr4.3	28275460	28276489	456	152	9.15	17.4058
MS.gene031673	MsNAC205	chr4.3	30333656	30338260	855	285	8.93	32.0239
MS.gene031839	MsNAC206	chr4.3	32278722	32280793	903	301	7.05	34.3993
MS.gene66729	MsNAC207	chr4.3	47362010	47363943	774	258	8.33	29.1197
MS.gene045659	MsNAC208	chr4.3	64119931	64122306	975	325	5.32	37.6528
MS.gene045670	MsNAC209	chr4.3	64334332	64336027	507	169	4.84	19.6003
MS.gene045703	MsNAC210	chr4.3	65230535	65233642	1062	354	7.22	41.0898
MS.gene20139	MsNAC211	chr4.4	3607948	3612427	1467	489	6.56	55.4062
MS.gene030476	MsNAC212	chr4.4	7137910	7138801	450	150	9.04	17.1865
MS.gene49710	MsNAC213	chr4.4	7975779	7976866	864	288	5.85	33.1303
MS.gene28382	MsNAC214	chr4.4	9289344	9290654	537	179	4.72	20.5669
MS.gene32173	MsNAC215	chr4.4	23091135	23092633	1044	348	8.27	38.958
MS.gene33762	MsNAC216	chr4.4	23628677	23630179	1044	348	8.27	38.94
MS.gene26389	MsNAC217	chr4.4	24735459	24738604	960	320	5.81	35.9992
MS.gene56527	MsNAC218	chr4.4	30464372	30465727	816	272	7.11	31.2383
MS.gene006632	MsNAC219	chr4.4	31856498	31861139	855	285	8.93	32.0499
MS.gene28933	MsNAC220	chr4.4	34448221	34450264	903	301	7.05	34.4894
MS.gene88214	MsNAC221	chr4.4	49690620	49692300	471	157	9.25	17.6029
MS.gene77714	MsNAC222	chr4.4	68167769	68170143	975	325	5.32	37.6528
MS.gene77717	MsNAC223	chr4.4	68182775	68185149	975	325	5.32	37.6528
MS.gene77726	MsNAC224	chr4.4	68516991	68517724	627	209	4.61	23.37
MS.gene21147	MsNAC225	chr5.1	5439503	5440925	1047	349	6.23	40.3179
MS.gene059675	MsNAC226	chr5.1	7090476	7092547	1008	336	5.27	37.8751
MS.gene010605	MsNAC227	chr5.1	12937666	12940441	1059	353	5.13	40.6085
MS.gene77423	MsNAC228	chr5.1	30515229	30517392	1203	401	6.67	45.7865
MS.gene80136	MsNAC229	chr5.1	42280337	42284881	1341	447	4.81	50.0053
MS.gene43721	MsNAC230	chr5.1	53586039	53589406	1917	639	4.84	71.1061
MS.gene017342	MsNAC231	chr5.1	59885767	59890806	1956	652	5.83	74.9006
MS.gene017066	MsNAC232	chr5.1	72453279	72457056	933	311	8.05	35.9655
MS.gene38077	MsNAC233	chr5.1	78004396	78005336	669	223	8.89	25.4257
MS.gene38078	MsNAC234	chr5.1	78010361	78011291	660	220	9.07	25.2134
MS.gene09950	MsNAC235	chr5.2	4506784	4508206	1047	349	6.23	40.3179
MS.gene09659	MsNAC236	chr5.2	6262438	6264510	1008	336	5.19	37.801
MS.gene64749	MsNAC237	chr5.2	12926141	12928899	1059	353	5.13	40.6085
MS.gene042678	MsNAC238	chr5.2	45534729	45538898	1338	446	4.83	49.9513
MS.gene44831	MsNAC239	chr5.2	58442049	58445429	1917	639	4.82	71.1061
MS.gene063613	MsNAC240	chr5.2	65592060	65598118	1956	652	5.74	74.9798
MS.gene48034	MsNAC241	chr5.2	76995185	76998665	933	311	8.05	35.9655
MS.gene81204	MsNAC242	chr5.2	81960211	81961129	627	209	6.11	23.3812
MS.gene025789	MsNAC243	chr5.3	5338988	5340410	1047	349	6.23	40.3038
MS.gene21472	MsNAC244	chr5.3	7470823	7472895	1008	336	5.27	37.8751
MS.gene68043	MsNAC245	chr5.3	12540868	12543647	1059	353	5.13	40.5904
MS.gene070563	MsNAC246	chr5.3	28326386	28328572	1200	400	8.3	45.6085
MS.gene053913	MsNAC247	chr5.3	43050351	43053968	1335	445	4.83	49.8872
MS.gene009957	MsNAC248	chr5.3	54959293	54962649	1917	639	4.82	71.1101
MS.gene009540	MsNAC249	chr5.3	62465939	62471660	1956	652	5.68	74.8115
MS.gene38187	MsNAC250	chr5.3	78924345	78925289	669	223	9.04	25.4507
MS.gene38186	MsNAC251	chr5.3	78930322	78931252	660	220	9.21	25.0993
MS.gene015456	MsNAC252	chr5.4	6254812	6256234	1047	349	6.23	40.3179
MS.gene015315	MsNAC253	chr5.4	8161013	8163085	1008	336	5.27	37.8751
MS.gene59451	MsNAC254	chr5.4	13392899	13395602	1059	353	5.13	40.6355
MS.gene032886	MsNAC255	chr5.4	30101204	30103413	1203	401	6.62	45.8426
MS.gene53062	MsNAC256	chr5.4	30742607	30744793	873	291	5.82	33.3795
MS.gene78720	MsNAC257	chr5.4	42389622	42396100	1338	446	4.83	49.8872
MS.gene88705	MsNAC258	chr5.4	54004850	54008217	1917	639	4.87	71.3023
MS.gene26174	MsNAC259	chr5.4	57511574	57516608	1956	652	5.88	74.9458
MS.gene038282	MsNAC260	chr5.4	71747661	71750794	933	311	8.05	35.9394
MS.gene020910	MsNAC261	chr5.4	76840772	76841692	573	191	8.53	21.5131
MS.gene020911	MsNAC262	chr5.4	76856635	76860696	732	244	9.48	28.1108
MS.gene020912	MsNAC263	chr5.4	76865549	76866476	651	217	9.32	24.7518
MS.gene020913	MsNAC264	chr5.4	76884917	76885872	696	232	9.54	25.9192
MS.gene87989	MsNAC265	chr6.1	11614521	11616367	1107	369	5.35	41.8018
MS.gene035466	MsNAC266	chr6.1	33934081	33936465	753	251	4.26	28.0507
MS.gene035475	MsNAC267	chr6.1	34139720	34141456	693	231	4.55	26.0602
MS.gene035472	MsNAC268	chr6.1	34213936	34215716	747	249	4.41	27.7549
MS.gene57840	MsNAC269	chr6.1	68829593	68830592	582	194	9.6	21.6172
MS.gene60003	MsNAC270	chr6.1	72398128	72398853	369	123	10.01	14.3002
MS.gene98838	MsNAC271	chr6.1	73940344	73942963	987	329	7.2	37.3308
MS.gene031017	MsNAC272	chr6.2	6107081	6109776	1179	393	6.94	44.6732
MS.gene031060	MsNAC273	chr6.2	6813839	6815363	966	322	5.49	37.2218
MS.gene074275	MsNAC274	chr6.2	13891892	13893444	699	233	4.54	26.1205
MS.gene68925	MsNAC275	chr6.2	21342054	21343914	1113	371	5.18	42.1311
MS.gene018409	MsNAC276	chr6.2	45880418	45882757	750	250	4.26	27.9516
MS.gene018411	MsNAC277	chr6.2	46040881	46042702	747	249	4.44	27.6828
MS.gene40438	MsNAC278	chr6.2	76072323	76076629	720	240	4.9	27.7882
MS.gene50014	MsNAC279	chr6.2	77067659	77068622	678	226	9.57	25.4568
MS.gene80843	MsNAC280	chr6.2	82874685	82877314	987	329	7.2	37.3609
MS.gene20447	MsNAC281	chr6.3	6543130	6545802	1134	378	6.61	43.0044
MS.gene30192	MsNAC282	chr6.3	13526914	13527868	507	169	4.87	19.3098
MS.gene042585	MsNAC283	chr6.3	21125325	21127185	1113	371	5.18	42.1311
MS.gene039370	MsNAC284	chr6.3	44004018	44006326	753	251	4.33	28.1298
MS.gene039373	MsNAC285	chr6.3	44216709	44217277	420	140	6.58	16.2844
MS.gene039374	MsNAC286	chr6.3	44259688	44260256	420	140	7.78	16.2505
MS.gene041703	MsNAC287	chr6.3	70449308	70458995	867	289	5.01	33.629
MS.gene05196	MsNAC288	chr6.3	71376750	71377713	678	226	9.63	25.4289
MS.gene05200	MsNAC289	chr6.3	71475285	71476285	714	238	9.23	26.5799
MS.gene05201	MsNAC290	chr6.3	71501820	71502782	678	226	9.7	25.542
MS.gene05203	MsNAC291	chr6.3	71543760	71544645	720	240	8.75	27.4348
MS.gene82570	MsNAC292	chr6.3	78713207	78715896	987	329	7.2	37.3609
MS.gene66962	MsNAC293	chr6.4	4191918	4193778	1107	369	5.35	41.8018
MS.gene09424	MsNAC294	chr6.4	22589582	22591944	753	251	4.26	28.0507
MS.gene09427	MsNAC295	chr6.4	22770394	22772146	747	249	4.48	27.7109
MS.gene05147	MsNAC296	chr6.4	51285137	51289567	720	240	4.9	27.8142
MS.gene81888	MsNAC297	chr6.4	55013356	55017241	546	182	10.21	20.8327
MS.gene81890	MsNAC298	chr6.4	55040517	55043373	510	170	9.4	18.8255
MS.gene05457	MsNAC299	chr6.4	58276307	58278966	987	329	7.2	37.3308
MS.gene025967	MsNAC300	chr7.1	1526249	1531244	1554	518	6.54	59.4047
MS.gene007185	MsNAC301	chr7.1	6655270	6656900	768	256	5.91	29.4038
MS.gene22445	MsNAC302	chr7.1	8450324	8451699	987	329	7.71	37.5653
MS.gene018688	MsNAC303	chr7.1	10736442	10740311	876	292	5.34	33.5236
MS.gene067785	MsNAC304	chr7.1	19743653	19745294	1146	382	6.57	43.7509
MS.gene067783	MsNAC305	chr7.1	19784146	19785506	1023	341	8.92	38.4675
MS.gene033672	MsNAC306	chr7.1	21692532	21693519	534	178	8.99	21.0911
MS.gene033668	MsNAC307	chr7.1	21718023	21719030	591	197	8.9	22.9832
MS.gene040211	MsNAC308	chr7.1	64568299	64572880	1392	464	4.86	51.793
MS.gene070625	MsNAC309	chr7.1	84365014	84367344	927	309	5.79	34.9216
MS.gene070626	MsNAC310	chr7.1	84384402	84386610	1038	346	5.55	39.1865
MS.gene070628	MsNAC311	chr7.1	84399326	84403025	1038	346	5.07	38.8339
MS.gene000333	MsNAC312	chr7.1	88252653	88253643	576	192	6.97	21.3415
MS.gene024504	MsNAC313	chr7.2	1538582	1542756	1329	443	8.67	50.6172
MS.gene050286	MsNAC314	chr7.2	7956488	7958118	768	256	5.91	29.4038
MS.gene20054	MsNAC315	chr7.2	11239373	11240749	987	329	7.71	37.5934
MS.gene020383	MsNAC316	chr7.2	13317736	13321796	876	292	5.43	33.5807
MS.gene41704	MsNAC317	chr7.2	22416622	22418263	1146	382	6.57	43.7509
MS.gene41702	MsNAC318	chr7.2	22445740	22447098	1023	341	8.92	38.4675
MS.gene54980	MsNAC319	chr7.2	23893350	23894381	471	157	6.15	18.7834
MS.gene54981	MsNAC320	chr7.2	23899623	23900533	468	156	9.51	18.6512
MS.gene54982	MsNAC321	chr7.2	23908830	23909847	537	179	9.12	20.7596
MS.gene54983	MsNAC322	chr7.2	23928560	23929207	456	152	7.89	18.3178
MS.gene024237	MsNAC323	chr7.2	23972185	23972918	447	149	9.16	17.9894
MS.gene024236	MsNAC324	chr7.2	23986141	23987158	537	179	9.12	20.7596
MS.gene024235	MsNAC325	chr7.2	24005016	24005624	417	139	5.67	16.4404
MS.gene041250	MsNAC326	chr7.2	66175836	66180137	1392	464	4.83	51.782
MS.gene001061	MsNAC327	chr7.2	86209443	86211823	1035	345	5.31	39.0964
MS.gene045053	MsNAC328	chr7.2	86229847	86231175	654	218	9.15	24.6014
MS.gene045051	MsNAC329	chr7.2	86252465	86255901	705	235	4.57	26.5983
MS.gene050583	MsNAC330	chr7.3	1657006	1661813	1323	441	5.78	50.4696
MS.gene050282	MsNAC331	chr7.3	9330377	9332007	768	256	5.91	29.4038
MS.gene051751	MsNAC332	chr7.3	9424804	9426434	768	256	5.91	29.4038
MS.gene050283	MsNAC333	chr7.3	9482176	9483806	768	256	5.91	29.4038
MS.gene24711	MsNAC334	chr7.3	9523270	9524900	768	256	5.91	29.4038
MS.gene007442	MsNAC335	chr7.3	12003910	12005285	987	329	7.71	37.5934
MS.gene23472	MsNAC336	chr7.3	14341907	14345838	876	292	5.43	33.5467
MS.gene51935	MsNAC337	chr7.3	23374486	23376127	1146	382	6.57	43.7509
MS.gene51937	MsNAC338	chr7.3	23433523	23434881	1023	341	8.88	38.4175
MS.gene25003	MsNAC339	chr7.3	65065299	65066837	1092	364	5.48	41.6412
MS.gene25002	MsNAC340	chr7.3	65070440	65072603	1137	379	5.04	43.2653
MS.gene044603	MsNAC341	chr7.3	66273668	66278257	1392	464	4.86	51.793
MS.gene79557	MsNAC342	chr7.3	86944264	86946924	927	309	5.32	34.9226
MS.gene79558	MsNAC343	chr7.3	86963989	86966197	1038	346	5.55	39.1865
MS.gene79560	MsNAC344	chr7.3	86978691	86981111	1038	346	4.94	39.0221
MS.gene22857	MsNAC345	chr7.4	1766488	1769825	999	333	8.61	38.079
MS.gene007504	MsNAC346	chr7.4	9422160	9423535	987	329	7.71	37.5934
MS.gene96987	MsNAC347	chr7.4	12560216	12564409	876	292	5.43	33.5467
MS.gene51894	MsNAC348	chr7.4	22054394	22056520	1035	345	8.47	39.5542
MS.gene51895	MsNAC349	chr7.4	22089607	22090965	1023	341	8.92	38.4675
MS.gene024239	MsNAC350	chr7.4	23582305	23584674	477	159	5.96	18.9735
MS.gene024238	MsNAC351	chr7.4	23588565	23589552	534	178	8.99	21.0911
MS.gene033671	MsNAC352	chr7.4	23606025	23607012	534	178	8.99	21.0911
MS.gene033670	MsNAC353	chr7.4	23615286	23616852	537	179	9.3	20.8287
MS.gene024244	MsNAC354	chr7.4	23625636	23626351	429	143	8.78	17.4057
MS.gene035107	MsNAC355	chr7.4	68847191	68851493	1392	464	4.83	51.782
MS.gene021745	MsNAC356	chr7.4	88178711	88181104	846	282	5.05	31.7249
MS.gene021744	MsNAC357	chr7.4	88190940	88193149	1038	346	6.26	39.3527
MS.gene021742	MsNAC358	chr7.4	88206215	88208633	1038	346	5.16	38.9942
MS.gene012781	MsNAC359	chr8.1	348375	350795	1233	411	6.31	45.4704
MS.gene061729	MsNAC360	chr8.1	16585844	16587122	1041	347	8.94	39.0609
MS.gene62868	MsNAC361	chr8.1	21991236	21991920	432	144	9.32	17.0203
MS.gene60394	MsNAC362	chr8.1	24172824	24174457	969	323	5.23	36.751
MS.gene76340	MsNAC363	chr8.1	29475021	29480989	1329	443	8.75	51.0434
MS.gene76475	MsNAC364	chr8.1	31308761	31313006	1182	394	6.65	46.1032
MS.gene009156	MsNAC365	chr8.1	39965891	39968300	1380	460	4.36	50.244
MS.gene34672	MsNAC366	chr8.1	46223599	46226809	1194	398	8.43	44.8377
MS.gene36079	MsNAC367	chr8.1	53093323	53094592	870	290	6.01	32.7079
MS.gene060490	MsNAC368	chr8.1	75878839	75880454	1296	432	5.83	48.4945
MS.gene066278	MsNAC369	chr8.1	76821450	76822207	561	187	6.72	21.6447
MS.gene050975	MsNAC370	chr8.1	76878357	76880124	741	247	6.68	28.5377
MS.gene25004	MsNAC371	chr8.1	76961652	76963201	834	278	5.07	31.6654
MS.gene25005	MsNAC372	chr8.1	76966804	76968344	1110	370	5.09	42.2608
MS.gene25007	MsNAC373	chr8.1	76979796	76982432	1398	466	4.75	52.4655
MS.gene25008	MsNAC374	chr8.1	76987317	76988857	1110	370	5.09	42.2608
MS.gene95061	MsNAC375	chr8.2	351077	353494	1239	413	6.31	45.6586
MS.gene033113	MsNAC376	chr8.2	17204455	17205775	1053	351	8.88	39.3312
MS.gene011502	MsNAC377	chr8.2	21717555	21722132	1110	370	6.37	43.0917
MS.gene011645	MsNAC378	chr8.2	23698622	23700146	960	320	5.31	36.4317
MS.gene017655	MsNAC379	chr8.2	29195377	29199778	1122	374	6.74	43.6342
MS.gene35951	MsNAC380	chr8.2	41779042	41781954	1197	399	8.25	45.0109
MS.gene032313	MsNAC381	chr8.2	47947635	47949024	990	330	6.19	36.9475
MS.gene032315	MsNAC382	chr8.2	47991733	47993122	990	330	6.19	36.9475
MS.gene032314	MsNAC383	chr8.2	47998390	47999186	666	222	8.61	24.939
MS.gene82014	MsNAC384	chr8.2	71395038	71396648	1290	430	5.83	48.3224
MS.gene08497	MsNAC385	chr8.2	72012300	72012932	285	95	5.03	10.8594
MS.gene08496	MsNAC386	chr8.2	72024024	72026296	1020	340	7.96	39.3462
MS.gene08495	MsNAC387	chr8.2	72059573	72061632	1035	345	8.54	40.2572
MS.gene08494	MsNAC388	chr8.2	72104725	72107491	1548	516	4.68	58.0126
MS.gene08493	MsNAC389	chr8.2	72110965	72112552	1215	405	5.1	46.2191
MS.gene08491	MsNAC390	chr8.2	72125537	72128224	1548	516	4.71	58.1018
MS.gene08490	MsNAC391	chr8.2	72134197	72135612	963	321	5.1	36.5314
MS.gene042058	MsNAC392	chr8.3	287560	289987	1236	412	6.31	45.5275
MS.gene58420	MsNAC393	chr8.3	15793860	15795180	1053	351	8.76	39.4293
MS.gene71910	MsNAC394	chr8.3	19612162	19617032	1113	371	6.37	43.2159
MS.gene058005	MsNAC395	chr8.3	21772607	21774126	957	319	5.29	36.3165
MS.gene89643	MsNAC396	chr8.3	27750334	27751567	456	152	9.3	17.8814
MS.gene038613	MsNAC397	chr8.3	38677480	38679772	1290	430	4.2	46.8979
MS.gene42977	MsNAC398	chr8.3	43386542	43388958	1197	399	8.25	44.9308
MS.gene007865	MsNAC399	chr8.3	48051059	48052448	990	330	6.19	37.0036
MS.gene08527	MsNAC400	chr8.3	67999915	68001524	1290	430	5.83	48.3083
MS.gene066274	MsNAC401	chr8.3	68288815	68291941	1251	417	5.71	48.3596
MS.gene066276	MsNAC402	chr8.3	68322352	68324518	1242	414	5.06	46.9422
MS.gene050978	MsNAC403	chr8.3	68352148	68356886	810	270	5	30.6854
MS.gene050979	MsNAC404	chr8.3	68367171	68369337	1149	383	5.11	43.2239
MS.gene050980	MsNAC405	chr8.3	68373806	68376052	1125	375	5.21	42.9978
MS.gene050982	MsNAC406	chr8.3	68389587	68392091	1395	465	4.73	52.2963
MS.gene050983	MsNAC407	chr8.3	68395756	68397441	1311	437	5.55	49.859
MS.gene43468	MsNAC408	chr8.4	350619	353060	1242	414	6.31	45.8859
MS.gene044393	MsNAC409	chr8.4	18602854	18604174	1083	361	8.71	40.6787
MS.gene46348	MsNAC410	chr8.4	24377227	24378746	957	319	5.29	36.3165
MS.gene012092	MsNAC411	chr8.4	29415782	29419253	1032	344	6.24	40.0652
MS.gene70989	MsNAC412	chr8.4	37584394	37586689	1296	432	4.2	47.0881
MS.gene25490	MsNAC413	chr8.4	43023783	43026258	1197	399	8.22	44.8787
MS.gene34196	MsNAC414	chr8.4	48372607	48373995	990	330	6.19	36.9615
MS.gene007864	MsNAC415	chr8.4	48394022	48395291	870	290	6.01	32.7079
MS.gene067326	MsNAC416	chr8.4	70605081	70606691	1290	430	5.83	48.3224
MS.gene81074	MsNAC417	chr8.4	71146048	71149651	1149	383	6.04	44.2304
MS.gene81073	MsNAC418	chr8.4	71197124	71200819	1419	473	5.62	54.834
MS.gene81072	MsNAC419	chr8.4	71206183	71210885	603	201	4.55	22.509
MS.gene81071	MsNAC420	chr8.4	71235471	71238162	1242	414	5.01	46.6613
MS.gene81070	MsNAC421	chr8.4	71242657	71244253	1218	406	5.16	46.4062
