# Supplementary material for: Genome-Wide Identification and Expression Analysis of the NAC Gene Family in Alfalfa Revealed Its Potential Roles in Response to Multiple Abiotic Stresses
Source: Int J Mol Sci. 2022 Sep 2;23(17):10015. doi: 10.3390/ijms231710015 (PMC9456191; doi:10.3390/ijms231710015)
Supplement: Supplementary file 1 [file ijms-23-10015-s001.zip › ijms-1812742-supplementary/Supplementary/Table S3.xlsx]

## Sheet: Sheet1
Table S3: Information for each MsNAC motif
Name	Motif1	Motif2	Motif3	Motif4	Motif5	Motif6	Motif7	Motif8	Motif9	Motif10	NO.
MsNAC1	1	1	0	0	1	1	0	0	0	1	5
MsNAC2	0	1	1	1	1	1	1	0	1	0	7
MsNAC3	1	1	1	1	1	1	0	0	0	1	7
MsNAC4	1	1	1	1	1	1	0	0	0	1	7
MsNAC5	0	1	1	1	1	1	1	0	1	0	7
MsNAC6	0	1	1	1	1	1	1	0	0	0	6
MsNAC7	0	1	1	1	1	1	1	0	1	0	7
MsNAC8	0	0	0	0	1	1	0	0	0	1	3
MsNAC9	0	1	0	0	1	1	0	0	0	1	4
MsNAC10	0	1	1	0	1	1	1	0	1	0	6
MsNAC11	0	0	0	0	1	1	0	0	0	0	2
MsNAC12	0	1	1	1	1	1	1	0	1	0	7
MsNAC13	1	1	1	1	1	0	0	0	0	1	6
MsNAC14	1	1	1	1	1	0	0	0	0	1	6
MsNAC15	1	0	1	0	1	1	0	0	0	1	5
MsNAC16	0	1	1	0	1	1	0	1	0	1	6
MsNAC17	0	1	1	0	1	1	0	1	0	0	5
MsNAC18	1	1	1	1	1	0	0	0	0	1	6
MsNAC19	1	1	1	1	1	1	0	0	0	1	7
MsNAC20	1	1	0	0	1	1	0	0	0	1	5
MsNAC21	0	1	1	1	1	0	1	0	1	0	6
MsNAC22	0	1	1	1	1	0	1	0	1	0	6
MsNAC23	0	1	1	1	0	1	0	0	0	1	5
MsNAC24	1	1	1	1	1	1	0	0	0	1	7
MsNAC25	0	1	1	1	1	0	1	0	1	0	6
MsNAC26	0	1	1	1	1	1	0	0	1	0	6
MsNAC27	0	1	1	1	1	1	1	0	1	0	7
MsNAC28	0	1	1	1	1	1	1	0	0	0	6
MsNAC29	0	0	0	0	1	1	0	0	0	1	3
MsNAC30	0	0	0	0	1	1	0	0	0	0	2
MsNAC31	1	1	1	1	1	1	0	0	0	1	7
MsNAC32	1	0	1	0	1	1	0	0	0	1	5
MsNAC33	1	1	1	1	1	1	0	0	0	1	7
MsNAC34	1	1	1	1	1	0	0	0	0	1	6
MsNAC35	0	1	1	0	1	1	0	1	0	0	5
MsNAC36	0	1	1	0	1	1	0	1	0	0	5
MsNAC37	1	1	0	0	1	1	0	0	0	1	5
MsNAC38	0	1	1	1	1	0	1	0	1	0	6
MsNAC39	0	1	1	1	1	1	1	0	1	0	7
MsNAC40	1	1	1	1	1	1	0	0	0	1	7
MsNAC41	1	1	1	1	1	1	0	0	0	1	7
MsNAC42	0	1	1	1	1	1	1	0	1	0	7
MsNAC43	0	1	1	1	1	1	1	0	0	0	6
MsNAC44	0	1	1	1	1	1	1	0	0	0	6
MsNAC45	1	0	0	0	1	1	0	0	0	0	3
MsNAC46	1	0	0	0	1	1	0	0	0	0	3
MsNAC47	0	1	0	0	1	1	0	0	0	1	4
MsNAC48	0	1	1	1	1	1	1	0	1	0	7
MsNAC49	1	1	1	1	1	1	0	0	0	1	7
MsNAC50	1	1	1	1	1	1	0	0	0	1	7
MsNAC51	0	1	1	0	1	1	0	1	0	1	6
MsNAC52	0	1	1	0	1	1	0	1	0	0	5
MsNAC53	1	1	1	1	1	0	0	0	0	1	6
MsNAC54	1	1	1	1	1	1	0	0	0	1	7
MsNAC55	1	1	0	0	1	1	0	0	0	1	5
MsNAC56	0	1	1	1	1	0	1	0	1	0	6
MsNAC57	0	1	1	1	1	1	1	0	1	0	7
MsNAC58	1	1	1	1	1	1	0	0	0	1	7
MsNAC59	1	1	1	1	1	1	0	0	0	1	7
MsNAC60	0	1	1	1	1	1	1	0	1	0	7
MsNAC61	0	1	1	1	1	1	1	0	0	0	6
MsNAC62	0	1	1	1	1	1	1	0	0	0	6
MsNAC63	0	1	0	0	1	1	0	0	0	1	4
MsNAC64	0	1	0	0	1	1	0	0	0	1	4
MsNAC65	0	1	1	1	1	1	1	0	1	0	7
MsNAC66	0	1	1	1	1	0	1	0	1	0	6
MsNAC67	0	0	0	0	1	1	0	0	0	0	2
MsNAC68	1	1	1	1	1	1	0	0	0	1	7
MsNAC69	1	1	1	1	1	1	0	0	0	1	7
MsNAC70	1	1	1	1	1	1	0	0	0	1	7
MsNAC71	0	1	1	0	1	1	0	1	0	1	6
MsNAC72	0	1	1	0	1	1	0	1	0	0	5
MsNAC73	1	1	1	1	1	0	0	0	0	1	6
MsNAC74	1	1	1	1	1	1	0	0	0	1	7
MsNAC75	1	1	1	1	1	1	0	0	0	1	7
MsNAC76	0	1	1	0	1	1	0	1	0	1	6
MsNAC77	1	1	1	1	1	1	0	0	0	1	7
MsNAC78	1	1	1	1	1	1	0	0	0	0	6
MsNAC79	1	1	1	1	1	1	0	0	0	1	7
MsNAC80	1	1	1	1	1	1	0	0	0	1	7
MsNAC81	1	1	1	1	1	1	0	0	0	1	7
MsNAC82	1	1	1	1	1	1	0	0	0	1	7
MsNAC83	1	1	1	1	1	1	0	0	0	1	7
MsNAC84	1	1	1	1	1	1	0	0	0	1	7
MsNAC85	0	1	1	0	1	1	0	1	0	1	6
MsNAC86	1	1	1	1	1	1	0	0	0	1	7
MsNAC87	0	1	1	0	1	1	0	1	0	0	5
MsNAC88	1	1	1	1	1	1	0	0	0	0	6
MsNAC89	1	1	1	1	1	1	0	0	0	0	6
MsNAC90	1	1	1	1	1	1	0	0	0	1	7
MsNAC91	1	1	1	1	1	1	0	0	0	1	7
MsNAC92	1	1	1	1	1	1	0	0	0	1	7
MsNAC93	1	1	1	1	1	0	0	0	0	1	6
MsNAC94	1	1	1	1	1	1	0	0	0	1	7
MsNAC95	1	1	1	1	1	1	0	0	0	1	7
MsNAC96	1	1	1	1	1	1	0	0	0	1	7
MsNAC97	1	1	1	1	1	1	0	0	0	1	7
MsNAC98	1	1	1	1	1	1	0	0	0	1	7
MsNAC99	1	1	1	1	1	1	0	0	0	1	7
MsNAC100	0	1	1	0	1	0	0	1	0	1	5
MsNAC101	1	1	1	1	1	1	0	0	0	1	7
MsNAC102	0	1	1	0	1	1	0	1	0	0	5
MsNAC103	1	1	1	1	1	1	0	0	0	0	6
MsNAC104	1	1	1	1	1	1	0	0	0	0	6
MsNAC105	1	1	1	1	1	1	0	0	0	1	7
MsNAC106	1	1	1	1	1	1	0	0	0	1	7
MsNAC107	1	1	1	1	1	1	0	0	0	1	7
MsNAC108	1	1	1	1	1	1	0	0	0	1	7
MsNAC109	1	1	1	1	1	1	0	0	0	1	7
MsNAC110	1	1	1	1	1	1	0	0	0	1	7
MsNAC111	1	1	1	1	1	1	0	0	0	1	7
MsNAC112	0	1	1	0	1	0	0	1	0	1	5
MsNAC113	1	1	1	1	1	1	0	0	0	1	7
MsNAC114	0	1	1	0	1	1	0	1	0	1	6
MsNAC115	0	1	1	0	0	1	0	1	0	0	4
MsNAC116	0	1	1	0	1	1	0	1	0	0	5
MsNAC117	1	1	1	1	1	1	0	0	0	0	6
MsNAC118	1	1	1	1	1	1	0	0	0	1	7
MsNAC119	1	1	1	1	1	1	0	0	0	1	7
MsNAC120	1	1	1	1	1	1	0	0	0	1	7
MsNAC121	1	1	1	1	1	1	0	0	0	1	7
MsNAC122	1	1	1	1	1	1	0	0	0	1	7
MsNAC123	1	1	1	1	1	1	0	0	0	1	7
MsNAC124	1	1	1	1	1	1	0	0	0	1	7
MsNAC125	1	1	1	1	1	1	0	0	0	1	7
MsNAC126	0	1	1	0	1	1	0	1	0	1	6
MsNAC127	1	1	1	1	1	1	0	0	0	1	7
MsNAC128	1	1	1	1	1	1	0	0	0	1	7
MsNAC129	1	1	1	1	1	1	0	0	0	1	7
MsNAC130	1	1	1	1	1	1	0	0	0	1	7
MsNAC131	1	1	1	1	1	1	0	0	0	1	7
MsNAC132	1	1	1	1	1	1	0	0	0	1	7
MsNAC133	1	1	1	1	1	1	0	0	0	1	7
MsNAC134	1	1	1	1	1	1	0	0	0	1	7
MsNAC135	1	1	1	1	1	1	0	0	0	1	7
MsNAC136	0	1	1	1	1	1	0	0	0	0	5
MsNAC137	1	1	1	1	1	1	0	0	0	1	7
MsNAC138	1	1	1	1	1	1	0	0	0	1	7
MsNAC139	1	1	1	1	1	1	0	0	0	1	7
MsNAC140	1	1	1	1	1	1	0	0	0	1	7
MsNAC141	1	1	1	1	1	1	0	0	0	1	7
MsNAC142	1	1	1	1	1	1	0	0	0	1	7
MsNAC143	1	1	1	1	1	1	0	0	0	1	7
MsNAC144	1	1	1	1	1	1	0	0	0	1	7
MsNAC145	1	1	1	1	1	1	0	0	0	1	7
MsNAC146	1	1	1	1	1	1	0	0	0	1	7
MsNAC147	1	1	1	1	1	1	0	0	0	1	7
MsNAC148	1	1	1	1	1	1	0	0	0	1	7
MsNAC149	1	1	1	1	1	1	0	0	0	1	7
MsNAC150	0	1	1	1	1	1	0	0	0	0	5
MsNAC151	1	1	1	1	1	1	0	0	0	1	7
MsNAC152	1	1	1	1	1	1	0	0	0	1	7
MsNAC153	1	1	1	1	1	1	0	0	0	1	7
MsNAC154	1	1	1	1	1	1	0	0	0	1	7
MsNAC155	0	1	0	0	0	0	0	0	0	0	1
MsNAC156	1	1	1	1	1	1	0	0	0	1	7
MsNAC157	1	1	1	1	1	1	0	0	0	1	7
MsNAC158	1	1	1	1	1	1	0	0	0	1	7
MsNAC159	1	1	1	1	1	1	0	0	0	1	7
MsNAC160	1	1	1	1	1	1	0	0	0	1	7
MsNAC161	0	1	1	1	1	1	0	0	0	0	5
MsNAC162	1	1	1	1	1	1	0	0	0	1	7
MsNAC163	1	1	1	1	1	1	0	0	0	1	7
MsNAC164	1	1	1	1	1	1	0	0	0	1	7
MsNAC165	1	1	1	1	1	1	0	0	0	1	7
MsNAC166	1	1	1	1	1	1	0	0	0	1	7
MsNAC167	1	1	1	1	1	1	0	0	0	1	7
MsNAC168	1	1	1	1	1	1	0	0	0	1	7
MsNAC169	1	1	1	1	1	1	0	0	0	1	7
MsNAC170	1	1	1	1	1	1	0	0	0	1	7
MsNAC171	1	1	1	1	1	1	0	0	0	1	7
MsNAC172	0	1	1	1	1	1	0	0	0	0	5
MsNAC173	1	1	1	1	1	1	0	0	0	1	7
MsNAC174	1	1	1	1	1	1	0	0	0	1	7
MsNAC175	1	1	1	1	1	1	0	0	0	1	7
MsNAC176	1	1	1	1	1	1	0	0	0	1	7
MsNAC177	1	1	1	1	1	1	0	0	0	1	7
MsNAC178	1	1	1	1	1	1	0	0	0	1	7
MsNAC179	1	1	1	1	1	1	0	0	0	0	6
MsNAC180	1	1	1	1	1	1	0	0	0	1	7
MsNAC181	0	1	1	1	1	1	0	0	0	0	5
MsNAC182	0	1	1	0	1	1	0	1	0	0	5
MsNAC183	0	1	1	0	1	1	0	1	0	0	5
MsNAC184	1	1	1	1	1	1	0	0	0	1	7
MsNAC185	1	1	1	1	0	0	0	0	0	1	5
MsNAC186	1	1	1	1	1	1	0	0	0	1	7
MsNAC187	1	1	1	1	1	1	0	0	0	1	7
MsNAC188	1	1	1	1	1	1	0	0	0	1	7
MsNAC189	1	1	1	1	1	1	0	0	0	1	7
MsNAC190	0	1	1	1	0	1	0	0	0	0	4
MsNAC191	1	1	1	1	1	1	0	0	0	1	7
MsNAC192	0	1	1	0	1	0	0	1	0	0	4
MsNAC193	1	1	1	1	1	1	0	0	0	1	7
MsNAC194	1	1	1	1	1	1	0	0	0	1	7
MsNAC195	1	1	1	1	1	1	0	0	0	0	6
MsNAC196	0	1	1	1	1	1	0	0	0	1	6
MsNAC197	0	1	1	1	1	1	0	0	0	0	5
MsNAC198	1	1	1	1	1	1	0	0	0	1	7
MsNAC199	0	1	1	0	1	1	0	1	0	0	5
MsNAC200	1	1	1	1	1	1	0	0	0	1	7
MsNAC201	0	1	1	1	0	1	0	0	0	0	4
MsNAC202	1	1	1	1	1	1	0	0	0	1	7
MsNAC203	0	0	1	0	1	1	0	1	0	0	4
MsNAC204	1	1	1	1	1	0	0	0	0	1	6
MsNAC205	0	1	1	0	1	0	0	1	0	1	5
MsNAC206	1	1	1	1	1	1	0	0	0	1	7
MsNAC207	1	1	1	1	1	1	0	0	0	0	6
MsNAC208	1	1	1	1	1	0	0	0	0	1	6
MsNAC209	0	1	1	1	1	0	0	0	1	0	5
MsNAC210	1	1	1	1	1	1	0	0	0	1	7
MsNAC211	0	1	1	0	1	1	0	1	0	0	5
MsNAC212	1	1	1	1	1	0	0	0	0	1	6
MsNAC213	1	1	1	1	1	1	0	0	0	1	7
MsNAC214	0	1	1	1	0	1	0	0	0	0	4
MsNAC215	1	1	1	1	1	1	0	0	0	1	7
MsNAC216	1	1	1	1	1	1	0	0	0	1	7
MsNAC217	0	1	1	0	1	0	0	1	0	0	4
MsNAC218	1	1	1	1	1	1	0	0	0	1	7
MsNAC219	0	1	1	0	1	0	0	1	0	1	5
MsNAC220	1	1	1	1	1	1	0	0	0	1	7
MsNAC221	1	1	1	1	1	0	0	0	0	0	5
MsNAC222	1	1	1	1	1	0	0	0	0	1	6
MsNAC223	1	1	1	1	1	0	0	0	0	1	6
MsNAC224	0	1	1	1	1	1	0	0	0	0	5
MsNAC225	1	1	1	1	1	1	0	0	0	1	7
MsNAC226	1	1	1	1	1	1	0	0	0	1	7
MsNAC227	1	1	1	1	1	1	0	0	0	1	7
MsNAC228	1	1	1	1	1	1	0	0	0	1	7
MsNAC229	0	1	1	0	1	1	0	1	0	0	5
MsNAC230	1	1	1	1	1	1	0	0	0	1	7
MsNAC231	1	1	1	1	1	1	0	0	0	1	7
MsNAC232	1	1	1	1	1	1	0	0	0	1	7
MsNAC233	1	1	1	1	1	1	0	0	0	1	7
MsNAC234	1	1	1	1	1	1	0	0	0	1	7
MsNAC235	1	1	1	1	1	1	0	0	0	1	7
MsNAC236	1	1	1	1	1	1	0	0	0	1	7
MsNAC237	1	1	1	1	1	1	0	0	0	1	7
MsNAC238	0	1	1	0	1	1	0	1	0	0	5
MsNAC239	1	1	1	1	1	1	0	0	0	1	7
MsNAC240	1	1	1	1	1	1	0	0	0	1	7
MsNAC241	1	1	1	1	1	1	0	0	0	1	7
MsNAC242	1	1	0	1	0	0	0	0	0	1	4
MsNAC243	1	1	1	1	1	1	0	0	0	1	7
MsNAC244	1	1	1	1	1	1	0	0	0	1	7
MsNAC245	1	1	1	1	1	1	0	0	0	1	7
MsNAC246	1	1	1	1	1	1	0	0	0	1	7
MsNAC247	0	1	1	0	1	1	0	1	0	0	5
MsNAC248	1	1	1	1	1	1	0	0	0	1	7
MsNAC249	1	1	1	1	1	1	0	0	0	1	7
MsNAC250	1	1	1	1	1	1	0	0	0	1	7
MsNAC251	1	1	1	1	1	1	0	0	0	1	7
MsNAC252	1	1	1	1	1	1	0	0	0	1	7
MsNAC253	1	1	1	1	1	1	0	0	0	1	7
MsNAC254	1	1	1	1	1	1	0	0	0	1	7
MsNAC255	1	1	1	1	1	1	0	0	0	1	7
MsNAC256	1	1	1	1	1	1	0	0	0	1	7
MsNAC257	0	1	1	0	1	1	0	1	0	0	5
MsNAC258	1	1	1	1	1	1	0	0	0	1	7
MsNAC259	1	1	1	1	1	1	0	0	0	1	7
MsNAC260	1	1	1	1	1	1	0	0	0	1	7
MsNAC261	1	0	1	1	1	0	0	0	0	1	5
MsNAC262	1	1	1	1	1	1	0	0	0	1	7
MsNAC263	1	1	1	1	1	1	0	0	0	1	7
MsNAC264	1	1	1	1	1	1	0	0	0	1	7
MsNAC265	1	1	1	1	1	1	0	0	0	1	7
MsNAC266	0	1	1	1	1	1	1	0	1	0	7
MsNAC267	0	1	1	1	1	1	1	0	1	0	7
MsNAC268	0	1	1	1	1	1	1	0	1	0	7
MsNAC269	1	0	1	0	1	1	0	0	0	1	5
MsNAC270	1	0	1	0	1	1	0	0	0	1	5
MsNAC271	1	1	1	1	1	1	0	0	0	1	7
MsNAC272	1	1	1	1	1	1	0	0	0	1	7
MsNAC273	1	1	1	1	1	1	0	0	0	1	7
MsNAC274	0	1	1	1	1	1	1	0	1	0	7
MsNAC275	1	1	1	1	1	1	0	0	0	1	7
MsNAC276	0	1	1	1	1	1	1	0	1	0	7
MsNAC277	0	1	1	1	1	1	1	0	1	0	7
MsNAC278	1	1	1	1	1	1	0	0	0	1	7
MsNAC279	1	1	1	1	1	1	0	0	0	1	7
MsNAC280	1	1	1	1	1	1	0	0	0	1	7
MsNAC281	1	1	1	1	1	1	0	0	0	1	7
MsNAC282	0	1	1	1	1	0	0	0	1	0	5
MsNAC283	1	1	1	1	1	1	0	0	0	1	7
MsNAC284	0	1	1	1	1	1	1	0	1	0	7
MsNAC285	0	1	1	1	1	0	1	0	0	0	5
MsNAC286	0	1	1	1	1	0	1	0	0	0	5
MsNAC287	1	0	1	0	1	1	0	0	0	1	5
MsNAC288	1	1	1	1	1	1	0	0	0	0	6
MsNAC289	1	1	1	1	1	1	0	0	0	1	7
MsNAC290	1	1	1	1	1	1	0	0	0	0	6
MsNAC291	1	1	1	1	1	1	0	0	0	1	7
MsNAC292	1	1	1	1	1	1	0	0	0	1	7
MsNAC293	1	1	1	1	1	1	0	0	0	1	7
MsNAC294	0	1	1	1	1	1	1	0	1	0	7
MsNAC295	0	1	1	1	1	1	1	0	1	0	7
MsNAC296	1	1	1	1	1	1	0	0	0	1	7
MsNAC297	1	0	1	0	1	1	0	0	0	1	5
MsNAC298	0	1	0	1	0	0	0	0	0	0	2
MsNAC299	1	1	1	1	1	1	0	0	0	1	7
MsNAC300	1	1	0	0	1	1	0	0	0	0	4
MsNAC301	1	1	1	1	1	1	0	0	0	0	6
MsNAC302	1	1	1	1	1	1	0	0	0	1	7
MsNAC303	1	1	1	1	1	1	0	0	0	1	7
MsNAC304	1	1	1	1	1	1	0	0	0	1	7
MsNAC305	1	1	1	1	1	1	0	0	0	1	7
MsNAC306	0	1	1	1	0	0	0	0	0	0	3
MsNAC307	0	1	1	1	1	0	0	0	0	0	4
MsNAC308	0	1	1	0	1	1	0	1	0	1	6
MsNAC309	1	1	0	1	1	1	0	0	0	1	6
MsNAC310	1	1	1	1	1	1	0	0	0	1	7
MsNAC311	1	1	1	1	1	1	0	0	0	1	7
MsNAC312	1	0	1	1	1	1	0	0	0	1	6
MsNAC313	1	1	0	0	1	1	0	0	0	0	4
MsNAC314	1	1	1	1	1	1	0	0	0	0	6
MsNAC315	1	1	1	1	1	1	0	0	0	1	7
MsNAC316	1	1	1	1	1	1	0	0	0	1	7
MsNAC317	1	1	1	1	1	1	0	0	0	1	7
MsNAC318	1	1	1	1	1	1	0	0	0	1	7
MsNAC319	0	1	1	1	1	0	0	0	0	0	4
MsNAC320	0	1	1	1	1	1	0	0	0	0	5
MsNAC321	0	1	1	1	1	0	0	0	0	0	4
MsNAC322	0	1	1	1	1	0	0	0	0	0	4
MsNAC323	0	1	1	1	1	0	0	0	0	0	4
MsNAC324	0	1	1	1	1	0	0	0	0	0	4
MsNAC325	0	1	0	1	0	0	0	0	0	0	2
MsNAC326	0	1	1	0	1	1	0	1	0	1	6
MsNAC327	1	1	1	1	1	1	0	0	0	1	7
MsNAC328	1	0	1	0	1	1	0	0	0	1	5
MsNAC329	0	1	1	0	0	1	0	0	0	0	3
MsNAC330	1	1	0	0	1	1	0	0	0	0	4
MsNAC331	1	1	1	1	1	1	0	0	0	0	6
MsNAC332	1	1	1	1	1	1	0	0	0	0	6
MsNAC333	1	1	1	1	1	1	0	0	0	0	6
MsNAC334	1	1	1	1	1	1	0	0	0	0	6
MsNAC335	1	1	1	1	1	1	0	0	0	1	7
MsNAC336	1	1	1	1	1	1	0	0	0	1	7
MsNAC337	1	1	1	1	1	1	0	0	0	1	7
MsNAC338	1	1	1	1	1	1	0	0	0	1	7
MsNAC339	1	1	1	1	0	1	0	0	0	1	6
MsNAC340	1	1	1	1	0	1	0	0	0	1	6
MsNAC341	0	1	1	0	1	1	0	1	0	1	6
MsNAC342	1	1	0	1	1	1	0	0	0	1	6
MsNAC343	1	1	1	1	1	1	0	0	0	1	7
MsNAC344	1	1	1	1	1	1	0	0	0	1	7
MsNAC345	1	1	0	0	1	1	0	0	0	0	4
MsNAC346	1	1	1	1	1	1	0	0	0	1	7
MsNAC347	1	1	1	1	1	1	0	0	0	1	7
MsNAC348	1	0	1	1	1	1	0	0	0	1	6
MsNAC349	1	1	1	1	1	1	0	0	0	1	7
MsNAC350	0	1	1	1	1	0	0	0	0	0	4
MsNAC351	0	1	1	1	0	0	0	0	0	0	3
MsNAC352	0	1	1	1	0	0	0	0	0	0	3
MsNAC353	0	1	1	1	1	0	0	0	0	0	4
MsNAC354	0	1	1	1	1	0	0	0	0	0	4
MsNAC355	0	1	1	0	1	1	0	1	0	1	6
MsNAC356	0	1	1	0	0	1	0	0	0	0	3
MsNAC357	1	1	1	1	1	1	0	0	0	1	7
MsNAC358	1	1	1	1	1	1	0	0	0	1	7
MsNAC359	1	1	1	0	1	1	0	0	0	1	6
MsNAC360	1	1	1	1	1	1	0	0	0	1	7
MsNAC361	1	1	1	1	1	0	0	0	0	1	6
MsNAC362	1	1	1	1	1	1	0	0	0	1	7
MsNAC363	1	1	1	1	1	0	0	0	0	1	6
MsNAC364	1	1	1	1	1	1	0	0	0	1	7
MsNAC365	1	1	1	1	1	1	0	0	0	1	7
MsNAC366	1	1	1	1	1	1	0	0	0	1	7
MsNAC367	1	1	1	1	1	1	0	0	0	1	7
MsNAC368	1	1	1	1	1	1	0	0	0	1	7
MsNAC369	1	1	1	1	0	0	0	0	0	1	5
MsNAC370	1	1	1	1	0	1	0	0	0	1	6
MsNAC371	0	1	1	0	0	1	0	0	0	1	4
MsNAC372	1	1	1	1	0	1	0	0	0	1	6
MsNAC373	1	0	1	0	0	1	0	0	0	1	4
MsNAC374	1	1	1	1	0	1	0	0	0	1	6
MsNAC375	1	1	1	0	1	1	0	0	0	1	6
MsNAC376	1	1	1	1	1	0	0	0	0	1	6
MsNAC377	1	1	1	1	1	1	0	0	0	1	7
MsNAC378	1	1	1	1	1	1	0	0	0	1	7
MsNAC379	1	1	1	1	1	0	0	0	0	1	6
MsNAC380	1	1	1	1	1	1	0	0	0	1	7
MsNAC381	1	1	1	1	1	1	0	0	0	1	7
MsNAC382	1	1	1	1	1	1	0	0	0	1	7
MsNAC383	1	0	1	0	1	1	0	0	0	1	5
MsNAC384	1	1	1	1	1	1	0	0	0	1	7
MsNAC385	0	1	1	1	0	0	0	0	0	0	3
MsNAC386	1	1	1	1	1	1	0	0	0	1	7
MsNAC387	1	1	1	1	1	1	0	0	0	1	7
MsNAC388	1	1	1	1	0	1	0	0	0	1	6
MsNAC389	1	1	1	1	0	1	0	0	0	1	6
MsNAC390	1	1	1	1	0	1	0	0	0	1	6
MsNAC391	1	0	1	0	0	1	0	0	0	1	4
MsNAC392	1	1	1	0	1	1	0	0	0	1	6
MsNAC393	1	1	1	1	1	0	0	0	0	1	6
MsNAC394	1	1	1	1	1	1	0	0	0	1	7
MsNAC395	1	1	1	1	1	1	0	0	0	1	7
MsNAC396	1	1	1	1	1	0	0	0	0	1	6
MsNAC397	1	0	1	1	1	1	0	0	0	1	6
MsNAC398	1	1	1	1	1	1	0	0	0	1	7
MsNAC399	1	1	1	1	1	1	0	0	0	1	7
MsNAC400	1	1	1	1	1	1	0	0	0	1	7
MsNAC401	1	1	0	1	1	1	0	0	0	1	6
MsNAC402	1	1	1	1	0	1	0	0	0	1	6
MsNAC403	0	1	1	1	0	1	0	0	0	1	5
MsNAC404	0	1	1	0	0	1	0	0	0	1	4
MsNAC405	1	1	1	1	1	1	0	0	0	1	7
MsNAC406	1	0	1	0	0	1	0	0	0	1	4
MsNAC407	1	1	1	1	0	1	0	0	0	1	6
MsNAC408	1	1	1	0	1	1	0	0	0	1	6
MsNAC409	1	1	1	1	1	1	0	0	0	1	7
MsNAC410	1	1	1	1	1	1	0	0	0	1	7
MsNAC411	1	1	1	1	1	1	0	0	0	1	7
MsNAC412	1	0	1	1	1	1	0	0	0	1	6
MsNAC413	1	1	1	1	1	1	0	0	0	1	7
MsNAC414	1	1	1	1	1	1	0	0	0	1	7
MsNAC415	1	1	1	1	1	1	0	0	0	1	7
MsNAC416	1	1	1	1	1	1	0	0	0	1	7
MsNAC417	1	1	1	1	1	1	0	0	0	1	7
MsNAC418	1	1	1	1	1	1	0	0	0	1	7
MsNAC419	0	1	1	1	0	1	0	0	0	0	4
MsNAC420	1	1	1	1	0	1	0	0	0	1	6
MsNAC421	1	1	1	1	0	1	0	0	0	1	6
