# Supplementary material for: Genome-Wide Identification and Expression Analysis of the NAC Gene Family in Alfalfa Revealed Its Potential Roles in Response to Multiple Abiotic Stresses
Source: Int J Mol Sci. 2022 Sep 2;23(17):10015. doi: 10.3390/ijms231710015 (PMC9456191; doi:10.3390/ijms231710015)
Supplement: Supplementary file 1 [file ijms-23-10015-s001.zip › ijms-1812742-supplementary/Supplementary/Table S4.xlsx]

## Sheet: Sheet1
Table S4: Subgroup information of 526 NAC proteins in A. thaliana and M. sativa
Subgroups	Gene_Name
NAP	MsNAC101
NAP	MsNAC86
NAP	MsNAC113
NAP	MsNAC75
NAP	MsNAC346
NAP	MsNAC315
NAP	MsNAC335
NAP	MsNAC302
NAP	MsNAC204
NAP	MsNAC218
NAP	MsNAC193
NAP	MsNAC256
NAP	MsNAC318
NAP	MsNAC349
NAP	MsNAC338
NAP	MsNAC305
NAP	MsNAC118
NAP	MsNAC105
NAP	MsNAC79
NAP	MsNAC90
NAP	MsNAC202
NAP	MsNAC215
NAP	MsNAC216
NAP	MsNAC191
NAP	ANAC029
NAP	ANAC047
NAP	ANAC056
NAP	ANAC018
NAP	ANAC025
ATAF	MsNAC177
ATAF	MsNAC213
ATAF	MsNAC189
ATAF	MsNAC137
ATAF	MsNAC151
ATAF	MsNAC162
ATAF	MsNAC173
ATAF	MsNAC134
ATAF	MsNAC157
ATAF	MsNAC146
ATAF	MsNAC133
ATAF	ANAC081
ATAF	ANAC102
ATAF	ANAC002
ATAF	ANAC032
AtNAC3	MsNAC399
AtNAC3	MsNAC381
AtNAC3	MsNAC415
AtNAC3	MsNAC367
AtNAC3	MsNAC382
AtNAC3	MsNAC414
AtNAC3	MsNAC383
AtNAC3	MsNAC91
AtNAC3	MsNAC106
AtNAC3	MsNAC80
AtNAC3	MsNAC119
AtNAC3	ANAC055
AtNAC3	ANAC072
AtNAC3	ANAC019
SENU5	MsNAC233
SENU5	MsNAC250
SENU5	MsNAC261
SENU5	MsNAC262
SENU5	MsNAC234
SENU5	MsNAC251
SENU5	MsNAC242
SENU5	MsNAC263
SENU5	MsNAC290
SENU5	MsNAC288
SENU5	MsNAC298
SENU5	MsNAC279
SENU5	MsNAC270
SENU5	MsNAC297
SENU5	MsNAC264
SENU5	MsNAC291
SENU5	MsNAC289
SENU5	MsNAC269
SENU5	MsNAC312
SENU5	MsNAC200
SENU5	MsNAC187
SENU5	MsNAC188
SENU5	MsNAC176
SENU5	MsNAC184
SENU5	MsNAC186
SENU5	MsNAC212
SENU5	MsNAC185
SENU5	MsNAC152
SENU5	MsNAC138
SENU5	MsNAC163
SENU5	MsNAC174
SENU5	ANAC083
SENU5	ANAC041
TERN	MsNAC207
TERN	MsNAC221
TERN	MsNAC195
TERN	MsNAC179
TERN	MsNAC89
TERN	MsNAC78
TERN	MsNAC117
TERN	MsNAC104
TERN	MsNAC331
TERN	MsNAC333
TERN	MsNAC314
TERN	MsNAC332
TERN	MsNAC334
TERN	MsNAC301
TERN	ANAC061
TERN	ANAC090
ONAC022	MsNAC194
ONAC022	MsNAC220
ONAC022	MsNAC206
ONAC022	MsNAC178
ONAC022	MsNAC408
ONAC022	MsNAC375
ONAC022	MsNAC392
ONAC022	MsNAC359
ONAC022	MsNAC413
ONAC022	MsNAC398
ONAC022	MsNAC380
ONAC022	MsNAC366
ONAC022	MsNAC281
ONAC022	MsNAC228
ONAC022	MsNAC255
ONAC022	MsNAC246
ONAC022	MsNAC272
ONAC022	MsNAC123
ONAC022	MsNAC110
ONAC022	MsNAC95
ONAC022	MsNAC109
ONAC022	MsNAC94
ONAC022	MsNAC122
ONAC022	MsNAC232
ONAC022	MsNAC241
ONAC022	MsNAC260
ONAC022	ANAC036
ONAC022	ANAC034
ONAC022	ANAC035
ONAC022	ANAC094
ONAC022	ANAC009
ONAC022	ANAC042
NAM	MsNAC309
NAM	MsNAC343
NAM	MsNAC310
NAM	MsNAC357
NAM	MsNAC342
NAM	MsNAC327
NAM	MsNAC356
NAM	MsNAC358
NAM	MsNAC344
NAM	MsNAC311
NAM	MsNAC329
NAM	MsNAC328
NAM	MsNAC145
NAM	MsNAC156
NAM	MsNAC132
NAM	MsNAC131
NAM	MsNAC130
NAM	MsNAC144
NAM	MsNAC273
NAM	MsNAC393
NAM	MsNAC376
NAM	MsNAC409
NAM	MsNAC360
NAM	MsNAC141
NAM	MsNAC127
NAM	MsNAC304
NAM	MsNAC317
NAM	MsNAC337
NAM	MsNAC348
NAM	MsNAC275
NAM	MsNAC265
NAM	MsNAC293
NAM	MsNAC283
NAM	MsNAC120
NAM	MsNAC92
NAM	MsNAC81
NAM	MsNAC107
NAM	MsNAC59
NAM	MsNAC4
NAM	MsNAC24
NAM	MsNAC41
NAM	MsNAC58
NAM	MsNAC3
NAM	MsNAC40
NAM	MsNAC23
NAM	MsNAC139
NAM	MsNAC164
NAM	MsNAC165
NAM	MsNAC280
NAM	MsNAC292
NAM	MsNAC299
NAM	MsNAC271
NAM	MsNAC166
NAM	MsNAC175
NAM	MsNAC140
NAM	MsNAC153
NAM	MsNAC155
NAM	ANAC079
NAM	ANAC080
NAM	ANAC100
NAM	ANAC059
NAM	ANAC092
NAM	ANAC046
NAM	ANAC087
NAM	ANAC098
NAM	ANAC054
NAM	ANAC038
NAM	ANAC039
NAM	ANAC058
NAM	ANAC031
NAC1	MsNAC316
NAC1	MsNAC336
NAC1	MsNAC303
NAC1	MsNAC347
NAC1	MsNAC14
NAC1	MsNAC13
NAC1	MsNAC68
NAC1	MsNAC108
NAC1	MsNAC93
NAC1	MsNAC121
NAC1	MsNAC82
NAC1	ANAC074
NAC1	ANAC021
NAC1	ANAC022
OsNAC7	MsNAC254
OsNAC7	MsNAC227
OsNAC7	MsNAC237
OsNAC7	MsNAC245
OsNAC7	MsNAC364
OsNAC7	MsNAC396
OsNAC7	MsNAC411
OsNAC7	MsNAC379
OsNAC7	MsNAC73
OsNAC7	MsNAC34
OsNAC7	MsNAC53
OsNAC7	MsNAC18
OsNAC7	MsNAC252
OsNAC7	MsNAC243
OsNAC7	MsNAC235
OsNAC7	MsNAC225
OsNAC7	MsNAC377
OsNAC7	MsNAC363
OsNAC7	MsNAC394
OsNAC7	MsNAC361
OsNAC7	MsNAC222
OsNAC7	MsNAC223
OsNAC7	MsNAC208
OsNAC7	MsNAC196
OsNAC7	MsNAC180
OsNAC7	MsNAC384
OsNAC7	MsNAC400
OsNAC7	MsNAC368
OsNAC7	MsNAC416
OsNAC7	MsNAC210
OsNAC7	MsNAC198
OsNAC7	MsNAC99
OsNAC7	MsNAC125
OsNAC7	MsNAC111
OsNAC7	MsNAC84
OsNAC7	ANAC076
OsNAC7	ANAC037
OsNAC7	ANAC105
OsNAC7	ANAC030
OsNAC7	ANAC026
OsNAC7	ANAC007
OsNAC7	ANAC101
OsNAC7	ANAC066
OsNAC7	ANAC043
OsNAC7	ANAC012
OsNAC7	ANAC070
OsNAC7	ANAC015
OsNAC7	ANAC033
ANAC011	MsNAC129
ANAC011	MsNAC143
ANAC011	MsNAC154
ANAC011	MsNAC168
ANAC011	MsNAC240
ANAC011	MsNAC231
ANAC011	MsNAC259
ANAC011	MsNAC249
ANAC011	MsNAC278
ANAC011	MsNAC296
ANAC011	MsNAC287
ANAC011	MsNAC98
ANAC011	MsNAC97
ANAC011	MsNAC96
ANAC011	MsNAC124
ANAC011	MsNAC83
ANAC011	MsNAC244
ANAC011	MsNAC226
ANAC011	MsNAC236
ANAC011	MsNAC253
ANAC011	MsNAC378
ANAC011	MsNAC362
ANAC011	MsNAC395
ANAC011	MsNAC410
ANAC011	ANAC028
ANAC011	ANAC045
ANAC011	ANAC086
ANAC011	ANAC057
ANAC011	ANAC020
ANAC011	ANAC071
ANAC011	ANAC011
ANAC011	ANAC096
TIP	MsNAC406
TIP	MsNAC373
TIP	MsNAC390
TIP	MsNAC388
TIP	MsNAC420
TIP	MsNAC402
TIP	MsNAC404
TIP	MsNAC340
TIP	MsNAC371
TIP	MsNAC374
TIP	MsNAC339
TIP	MsNAC372
TIP	MsNAC391
TIP	MsNAC405
TIP	MsNAC389
TIP	MsNAC407
TIP	MsNAC421
TIP	MsNAC387
TIP	MsNAC418
TIP	MsNAC386
TIP	MsNAC417
TIP	MsNAC370
TIP	MsNAC401
TIP	MsNAC369
TIP	MsNAC385
TIP	MsNAC419
TIP	MsNAC403
TIP	MsNAC147
TIP	MsNAC158
TIP	MsNAC169
TIP	MsNAC159
TIP	MsNAC170
TIP	MsNAC148
TIP	MsNAC248
TIP	MsNAC239
TIP	MsNAC230
TIP	MsNAC258
TIP	ANAC067
TIP	ANAC068
TIP	ANAC069
TIP	ANAC049
TIP	ANAC062
TIP	ANAC091
TIP	ANAC077
TIP	ANAC014
OsNAC8	MsNAC103
OsNAC8	MsNAC88
OsNAC8	MsNAC77
OsNAC8	ANAC060
OsNAC8	ANAC089
OsNAC8	ANAC040
ANAC063	ANAC065
ANAC063	ANAC063
ANAC063	ANAC064
ANAC063	ANAC093
ANAC063	ANAC023
ANAC063	ANAC024
ANAC063	ANAC088
ANAC063	ANAC027
ONAC003	MsNAC57
ONAC003	MsNAC39
ONAC003	MsNAC22
ONAC003	MsNAC2
ONAC003	MsNAC284
ONAC003	MsNAC282
ONAC003	MsNAC209
ONAC003	MsNAC25
ONAC003	MsNAC12
ONAC003	MsNAC66
ONAC003	MsNAC7
ONAC003	MsNAC43
ONAC003	MsNAC27
ONAC003	MsNAC44
ONAC003	MsNAC28
ONAC003	MsNAC62
ONAC003	MsNAC6
ONAC003	MsNAC61
ONAC003	MsNAC197
ONAC003	MsNAC224
ONAC003	MsNAC181
ONAC003	MsNAC267
ONAC003	MsNAC295
ONAC003	MsNAC286
ONAC003	MsNAC285
ONAC003	MsNAC268
ONAC003	MsNAC277
ONAC003	MsNAC274
ONAC003	MsNAC10
ONAC003	MsNAC48
ONAC003	MsNAC65
ONAC003	MsNAC21
ONAC003	MsNAC56
ONAC003	MsNAC38
ONAC003	MsNAC266
ONAC003	MsNAC294
ONAC003	MsNAC276
ONAC003	MsNAC5
ONAC003	MsNAC60
ONAC003	MsNAC42
ONAC003	MsNAC26
ONAC003	MsNAC161
ONAC003	MsNAC136
ONAC003	MsNAC172
ONAC003	MsNAC150
ONAC003	MsNAC190
ONAC003	MsNAC214
ONAC003	MsNAC201
ONAC003	MsNAC126
ONAC003	MsNAC100
ONAC003	MsNAC85
ONAC003	MsNAC112
ONAC003	MsNAC102
ONAC003	MsNAC76
ONAC003	MsNAC203
ONAC003	MsNAC217
ONAC003	MsNAC192
ONAC003	MsNAC87
ONAC003	MsNAC114
ONAC003	MsNAC115
ONAC003	MsNAC116
ONAC003	MsNAC205
ONAC003	MsNAC219
ONAC003	MsNAC183
ONAC003	MsNAC211
ONAC003	MsNAC199
ONAC003	MsNAC182
ONAC003	MsNAC355
ONAC003	MsNAC326
ONAC003	MsNAC308
ONAC003	MsNAC341
ONAC003	MsNAC16
ONAC003	MsNAC71
ONAC003	MsNAC36
ONAC003	MsNAC51
ONAC003	MsNAC72
ONAC003	MsNAC52
ONAC003	MsNAC17
ONAC003	MsNAC35
ONAC003	MsNAC238
ONAC003	MsNAC247
ONAC003	MsNAC229
ONAC003	MsNAC257
ONAC003	ANAC104
ONAC003	ANAC010
ONAC003	ANAC073
ONAC003	ANAC075
ONAC003	ANAC099
ONAC003	ANAC044
ONAC003	ANAC085
ONAC003	ANAC008
ONAC003	ANAC084
ONAC003	ANAC095
ONAC003	ANAC097
ANAC001	ANAC003
ANAC001	ANAC048
ANAC001	ANAC004
ANAC001	ANAC005
ANAC001	ANAC001
NAC2	MsNAC8
NAC2	MsNAC46
NAC2	MsNAC45
NAC2	MsNAC63
NAC2	MsNAC47
NAC2	MsNAC9
NAC2	MsNAC64
NAC2	MsNAC29
NAC2	MsNAC55
NAC2	MsNAC1
NAC2	MsNAC37
NAC2	MsNAC20
NAC2	MsNAC67
NAC2	MsNAC30
NAC2	MsNAC11
NAC2	MsNAC300
NAC2	MsNAC330
NAC2	MsNAC345
NAC2	MsNAC313
NAC2	MsNAC323
NAC2	MsNAC354
NAC2	MsNAC320
NAC2	MsNAC352
NAC2	MsNAC351
NAC2	MsNAC306
NAC2	MsNAC324
NAC2	MsNAC321
NAC2	MsNAC353
NAC2	MsNAC319
NAC2	MsNAC350
NAC2	MsNAC322
NAC2	MsNAC325
NAC2	MsNAC307
NAC2	MsNAC171
NAC2	MsNAC160
NAC2	MsNAC135
NAC2	MsNAC149
NAC2	MsNAC397
NAC2	MsNAC412
NAC2	MsNAC365
NAC2	MsNAC54
NAC2	MsNAC74
NAC2	MsNAC19
NAC2	MsNAC33
NAC2	MsNAC15
NAC2	MsNAC32
NAC2	MsNAC50
NAC2	MsNAC70
NAC2	MsNAC142
NAC2	MsNAC167
NAC2	MsNAC128
NAC2	MsNAC31
NAC2	MsNAC49
NAC2	MsNAC69
NAC2	ANAC006
NAC2	ANAC082
NAC2	ANAC103
NAC2	ANAC016
NAC2	ANAC017
NAC2	ANAC013
NAC2	ANAC053
NAC2	ANAC078
NAC2	ANAC051
NAC2	ANAC052
NAC2	ANAC050
