# Supplementary material for: Genome-Wide Identification and Expression Analysis of the NAC Gene Family in Alfalfa Revealed Its Potential Roles in Response to Multiple Abiotic Stresses
Source: Int J Mol Sci. 2022 Sep 2;23(17):10015. doi: 10.3390/ijms231710015 (PMC9456191; doi:10.3390/ijms231710015)
Supplement: Supplementary file 1 [file ijms-23-10015-s001.zip › ijms-1812742-supplementary/Supplementary/Table S5.xlsx]

## Sheet: Sheet1
Table S5: Number of homologous gene pairs
Gene_Name1	Position1	Gene_Name2	Position2
MsNAC1	chr1.1-3326462:3329999	MsNAC20	chr1.2-3841874:3845435
		MsNAC37	chr1.3-3809395:3812892
		MsNAC55	chr1.4-3449565:3454644
MsNAC2	chr1.1-3882501:3883844	MsNAC22	chr1.2-4336853:4338177
		MsNAC39	chr1.3-4297781:4299123
		MsNAC57	chr1.4-3986882:3988221
MsNAC3	chr1.1-10723860:10736270	MsNAC23	chr1.2-11075364:11078897
		MsNAC40	chr1.3-11195624:11209464
MsNAC4	chr1.1-10750890:10753771	MsNAC41	chr1.3-11229654:11232549
MsNAC5	chr1.1-17293531:17302068	MsNAC26	chr1.2-16819579:16827694
		MsNAC42	chr1.3-17229544:17231196
		MsNAC60	chr1.4-16844426:16852780
MsNAC6	chr1.1-19425362:19427717	MsNAC27	chr1.2-19273693:19275279
		MsNAC43	chr1.3-19379995:19384115
		MsNAC61	chr1.4-19315346:19316322
MsNAC7	chr1.1-19433895:19435603	MsNAC44	chr1.3-19389842:19390594
		MsNAC62	chr1.4-19322969:19323722
MsNAC8	chr1.1-28501710:28503616	MsNAC45	chr1.3-27017129:27017775
		MsNAC63	chr1.4-29649158:29649774
MsNAC10	chr1.1-30848524:30850136	MsNAC65	chr1.4-32449280:32450891
MsNAC11	chr1.1-39982200:39984113	MsNAC30	chr1.2-39539569:39540556
		MsNAC67	chr1.4-40244751:40245735
MsNAC12	chr1.1-40093680:40095297	MsNAC66	chr1.4-40171588:40173266
MsNAC13	chr1.1-51847269:51849557	MsNAC68	chr1.4-56723665:56727179
		MsNAC303	chr7.1-10736442:10740311
MsNAC15	chr1.1-66232490:66235407	MsNAC32	chr1.2-68007280:68009615
		MsNAC50	chr1.3-63494443:63497632
		MsNAC70	chr1.4-71947863:71951050
MsNAC16	chr1.1-67670287:67675843	MsNAC35	chr1.2-74879666:74884826
		MsNAC51	chr1.3-65036205:65041893
		MsNAC71	chr1.4-73401448:73406017
MsNAC17	chr1.1-67683265:67688357	MsNAC52	chr1.3-65052607:65057794
		MsNAC72	chr1.4-73415060:73420154
MsNAC18	chr1.1-69466051:69468652	MsNAC34	chr1.2-72133044:72134223
		MsNAC53	chr1.3-67094448:67096869
		MsNAC73	chr1.4-75006437:75009207
MsNAC19	chr1.1-70061878:70065258	MsNAC33	chr1.2-71559512:71562888
		MsNAC54	chr1.3-67715918:67719297
		MsNAC74	chr1.4-75735103:75738482
MsNAC20	chr1.2-3841874:3845435	MsNAC37	chr1.3-3809395:3812892
		MsNAC55	chr1.4-3449565:3454644
MsNAC21	chr1.2-4316176:4317729	MsNAC38	chr1.3-4272758:4274326
		MsNAC56	chr1.4-3974725:3976296
MsNAC22	chr1.2-4336853:4338177	MsNAC39	chr1.3-4297781:4299123
		MsNAC57	chr1.4-3986882:3988221
MsNAC23	chr1.2-11075364:11078897	MsNAC40	chr1.3-11195624:11209464
		MsNAC58	chr1.4-10867086:10870012
MsNAC26	chr1.2-16819579:16827694	MsNAC42	chr1.3-17229544:17231196
		MsNAC60	chr1.4-16844426:16852780
MsNAC27	chr1.2-19273693:19275279	MsNAC61	chr1.4-19315346:19316322
MsNAC30	chr1.2-39539569:39540556	MsNAC67	chr1.4-40244751:40245735
MsNAC31	chr1.2-67970538:67976096	MsNAC49	chr1.3-63459914:63465432
		MsNAC69	chr1.4-71924607:71930207
MsNAC32	chr1.2-68007280:68009615	MsNAC50	chr1.3-63494443:63497632
		MsNAC70	chr1.4-71947863:71951050
MsNAC33	chr1.2-71559512:71562888	MsNAC54	chr1.3-67715918:67719297
		MsNAC74	chr1.4-75735103:75738482
MsNAC34	chr1.2-72133044:72134223	MsNAC53	chr1.3-67094448:67096869
		MsNAC73	chr1.4-75006437:75009207
MsNAC35	chr1.2-74879666:74884826	MsNAC51	chr1.3-65036205:65041893
		MsNAC71	chr1.4-73401448:73406017
MsNAC37	chr1.3-3809395:3812892	MsNAC55	chr1.4-3449565:3454644
MsNAC38	chr1.3-4272758:4274326	MsNAC56	chr1.4-3974725:3976296
MsNAC41	chr1.3-11229654:11232549	MsNAC139	chr3.1-87152885:87156716
MsNAC42	chr1.3-17229544:17231196	MsNAC60	chr1.4-16844426:16852780
MsNAC44	chr1.3-19389842:19390594	MsNAC61	chr1.4-19315346:19316322
MsNAC46	chr1.3-27030597:27031249	MsNAC63	chr1.4-29649158:29649774
MsNAC48	chr1.3-29374413:29376024	MsNAC65	chr1.4-32449280:32450891
MsNAC49	chr1.3-63459914:63465432	MsNAC69	chr1.4-71924607:71930207
MsNAC50	chr1.3-63494443:63497632	MsNAC70	chr1.4-71947863:71951050
MsNAC51	chr1.3-65036205:65041893	MsNAC71	chr1.4-73401448:73406017
MsNAC52	chr1.3-65052607:65057794	MsNAC72	chr1.4-73415060:73420154
MsNAC53	chr1.3-67094448:67096869	MsNAC73	chr1.4-75006437:75009207
MsNAC54	chr1.3-67715918:67719297	MsNAC74	chr1.4-75735103:75738482
MsNAC58	chr1.4-10867086:10870012	MsNAC139	chr3.1-87152885:87156716
MsNAC68	chr1.4-56723665:56727179	MsNAC303	chr7.1-10736442:10740311
		MsNAC347	chr7.4-12560216:12564409
MsNAC75	chr2.1-9126435:9127597	MsNAC86	chr2.2-7249087:7250245
		MsNAC101	chr2.3-7928800:7929965
		MsNAC113	chr2.4-8238847:8240013
MsNAC76	chr2.1-10198715:10199904	MsNAC87	chr2.2-8712542:8713757
		MsNAC102	chr2.3-9617909:9619078
		MsNAC114	chr2.4-9699147:9700048
MsNAC78	chr2.1-15513606:15515547	MsNAC89	chr2.2-12011416:12013253
		MsNAC104	chr2.3-12308847:12310844
		MsNAC117	chr2.4-13658425:13660415
		MsNAC179	chr4.1-45355022:45357038
MsNAC79	chr2.1-20101628:20103149	MsNAC90	chr2.2-15361112:15362627
		MsNAC105	chr2.3-17796785:17798299
		MsNAC118	chr2.4-17723104:17724619
MsNAC80	chr2.1-20137345:20139125	MsNAC91	chr2.2-15391911:15393671
		MsNAC106	chr2.3-17846906:17848685
		MsNAC119	chr2.4-17778770:17780533
MsNAC81	chr2.1-21823036:21824906	MsNAC92	chr2.2-15933719:15935585
		MsNAC107	chr2.3-19150398:19152254
		MsNAC120	chr2.4-19814627:19816498
MsNAC82	chr2.1-28777613:28782777	MsNAC93	chr2.2-22711117:22714530
		MsNAC108	chr2.3-26384902:26389950
		MsNAC121	chr2.4-25850604:25855850
MsNAC83	chr2.1-32130967:32133276	MsNAC96	chr2.2-25998866:26002697
		MsNAC124	chr2.4-29274824:29278678
MsNAC84	chr2.1-33231628:33233224	MsNAC99	chr2.2-26835840:26837675
		MsNAC111	chr2.3-31708273:31710117
		MsNAC125	chr2.4-31159784:31161617
MsNAC85	chr2.1-70515170:70517674	MsNAC100	chr2.2-68335510:68338383
		MsNAC112	chr2.3-70269007:70271527
		MsNAC126	chr2.4-70166401:70168923
		MsNAC192	chr4.2-23065015:23068165
		MsNAC203	chr4.3-25177659:25182896
		MsNAC217	chr4.4-24735459:24738604
MsNAC86	chr2.2-7249087:7250245	MsNAC101	chr2.3-7928800:7929965
		MsNAC113	chr2.4-8238847:8240013
MsNAC87	chr2.2-8712542:8713757	MsNAC102	chr2.3-9617909:9619078
		MsNAC114	chr2.4-9699147:9700048
		MsNAC205	chr4.3-30333656:30338260
		MsNAC219	chr4.4-31856498:31861139
MsNAC88	chr2.2-11895495:11905016	MsNAC103	chr2.3-12125410:12136820
MsNAC89	chr2.2-12011416:12013253	MsNAC104	chr2.3-12308847:12310844
		MsNAC117	chr2.4-13658425:13660415
MsNAC90	chr2.2-15361112:15362627	MsNAC105	chr2.3-17796785:17798299
		MsNAC118	chr2.4-17723104:17724619
MsNAC91	chr2.2-15391911:15393671	MsNAC106	chr2.3-17846906:17848685
		MsNAC119	chr2.4-17778770:17780533
MsNAC92	chr2.2-15933719:15935585	MsNAC107	chr2.3-19150398:19152254
		MsNAC120	chr2.4-19814627:19816498
MsNAC93	chr2.2-22711117:22714530	MsNAC108	chr2.3-26384902:26389950
		MsNAC121	chr2.4-25850604:25855850
MsNAC94	chr2.2-23328126:23331286	MsNAC109	chr2.3-27039370:27042519
		MsNAC122	chr2.4-26596838:26599991
MsNAC96	chr2.2-25998866:26002697	MsNAC124	chr2.4-29274824:29278678
MsNAC99	chr2.2-26835840:26837675	MsNAC111	chr2.3-31708273:31710117
		MsNAC125	chr2.4-31159784:31161617
MsNAC100	chr2.2-68335510:68338383	MsNAC112	chr2.3-70269007:70271527
		MsNAC126	chr2.4-70166401:70168923
MsNAC101	chr2.3-7928800:7929965	MsNAC113	chr2.4-8238847:8240013
MsNAC102	chr2.3-9617909:9619078	MsNAC114	chr2.4-9699147:9700048
MsNAC104	chr2.3-12308847:12310844	MsNAC117	chr2.4-13658425:13660415
MsNAC105	chr2.3-17796785:17798299	MsNAC118	chr2.4-17723104:17724619
MsNAC106	chr2.3-17846906:17848685	MsNAC119	chr2.4-17778770:17780533
MsNAC107	chr2.3-19150398:19152254	MsNAC120	chr2.4-19814627:19816498
MsNAC108	chr2.3-26384902:26389950	MsNAC121	chr2.4-25850604:25855850
MsNAC109	chr2.3-27039370:27042519	MsNAC122	chr2.4-26596838:26599991
MsNAC110	chr2.3-27052403:27054720	MsNAC123	chr2.4-26608389:26610269
MsNAC111	chr2.3-31708273:31710117	MsNAC125	chr2.4-31159784:31161617
MsNAC112	chr2.3-70269007:70271527	MsNAC126	chr2.4-70166401:70168923
MsNAC116	chr2.4-9726329:9727566	MsNAC219	chr4.4-31856498:31861139
MsNAC126	chr2.4-70166401:70168923	MsNAC192	chr4.2-23065015:23068165
		MsNAC203	chr4.3-25177659:25182896
MsNAC127	chr3.1-27541905:27543493	MsNAC141	chr3.2-26494028:26495629
MsNAC128	chr3.1-28513699:28518373	MsNAC142	chr3.2-28930734:28935325
		MsNAC167	chr3.4-32006630:32011385
MsNAC129	chr3.1-53974868:53979460	MsNAC143	chr3.2-60132330:60135980
		MsNAC154	chr3.3-58231069:58235168
		MsNAC168	chr3.4-66315694:66319750
MsNAC130	chr3.1-57388096:57390938	MsNAC144	chr3.2-63780294:63782534
		MsNAC155	chr3.3-61294488:61294742
MsNAC131	chr3.1-57400444:57403622	MsNAC156	chr3.3-61302150:61304567
MsNAC133	chr3.1-71022834:71024363	MsNAC146	chr3.2-75084377:75085906
		MsNAC157	chr3.3-73348226:73349749
MsNAC135	chr3.1-76551982:76556064	MsNAC149	chr3.2-80279877:80283959
		MsNAC160	chr3.3-79707358:79711440
		MsNAC171	chr3.4-87126463:87130544
MsNAC136	chr3.1-76722578:76723704	MsNAC150	chr3.2-80470020:80471149
		MsNAC161	chr3.3-79861388:79862513
		MsNAC172	chr3.4-87294972:87296098
		MsNAC190	chr4.2-9037467:9038766
		MsNAC201	chr4.3-8083470:8084769
		MsNAC214	chr4.4-9289344:9290654
MsNAC137	chr3.1-77189071:77190173	MsNAC151	chr3.2-80869688:80870790
		MsNAC162	chr3.3-80267277:80268380
		MsNAC173	chr3.4-87665506:87666608
		MsNAC177	chr4.1-7908690:7909743
MsNAC138	chr3.1-78725252:78726259	MsNAC152	chr3.2-82236189:82237196
		MsNAC163	chr3.3-81299016:81300023
		MsNAC174	chr3.4-88742785:88743792
		MsNAC176	chr4.1-6472132:6473494
MsNAC139	chr3.1-87152885:87156716	MsNAC165	chr3.3-89591798:89595629
		MsNAC164	chr3.3-89513188:89517020
MsNAC140	chr3.1-91708918:91710885	MsNAC153	chr3.2-91723922:91725904
		MsNAC166	chr3.3-94659850:94661813
		MsNAC175	chr3.4-99021389:99023350
MsNAC141	chr3.2-26494028:26495629	MsNAC360	chr8.1-16585844:16587122
		MsNAC376	chr8.2-17204455:17205775
		MsNAC393	chr8.3-15793860:15795180
		MsNAC409	chr8.4-18602854:18604174
MsNAC142	chr3.2-28930734:28935325	MsNAC167	chr3.4-32006630:32011385
MsNAC143	chr3.2-60132330:60135980	MsNAC154	chr3.3-58231069:58235168
		MsNAC168	chr3.4-66315694:66319750
MsNAC144	chr3.2-63780294:63782534	MsNAC155	chr3.3-61294488:61294742
MsNAC145	chr3.2-63802795:63805205	MsNAC156	chr3.3-61302150:61304567
MsNAC146	chr3.2-75084377:75085906	MsNAC157	chr3.3-73348226:73349749
MsNAC147	chr3.2-78234123:78237053	MsNAC158	chr3.3-77644362:77647291
MsNAC148	chr3.2-78238956:78242277	MsNAC170	chr3.4-84952688:84956065
		MsNAC230	chr5.1-53586039:53589406
		MsNAC239	chr5.2-58442049:58445429
		MsNAC248	chr5.3-54959293:54962649
		MsNAC258	chr5.4-54004850:54008217
MsNAC149	chr3.2-80279877:80283959	MsNAC160	chr3.3-79707358:79711440
		MsNAC171	chr3.4-87126463:87130544
MsNAC150	chr3.2-80470020:80471149	MsNAC161	chr3.3-79861388:79862513
		MsNAC172	chr3.4-87294972:87296098
		MsNAC214	chr4.4-9289344:9290654
MsNAC151	chr3.2-80869688:80870790	MsNAC162	chr3.3-80267277:80268380
		MsNAC173	chr3.4-87665506:87666608
		MsNAC177	chr4.1-7908690:7909743
		MsNAC189	chr4.2-8403951:8405010
		MsNAC213	chr4.4-7975779:7976866
MsNAC152	chr3.2-82236189:82237196	MsNAC163	chr3.3-81299016:81300023
		MsNAC174	chr3.4-88742785:88743792
		MsNAC176	chr4.1-6472132:6473494
MsNAC153	chr3.2-91723922:91725904	MsNAC166	chr3.3-94659850:94661813
		MsNAC175	chr3.4-99021389:99023350
MsNAC154	chr3.3-58231069:58235168	MsNAC168	chr3.4-66315694:66319750
MsNAC159	chr3.3-77649343:77652733	MsNAC170	chr3.4-84952688:84956065
MsNAC160	chr3.3-79707358:79711440	MsNAC171	chr3.4-87126463:87130544
MsNAC161	chr3.3-79861388:79862513	MsNAC172	chr3.4-87294972:87296098
MsNAC162	chr3.3-80267277:80268380	MsNAC173	chr3.4-87665506:87666608
		MsNAC189	chr4.2-8403951:8405010
MsNAC163	chr3.3-81299016:81300023	MsNAC174	chr3.4-88742785:88743792
		MsNAC176	chr4.1-6472132:6473494
MsNAC166	chr3.3-94659850:94661813	MsNAC175	chr3.4-99021389:99023350
MsNAC170	chr3.4-84952688:84956065	MsNAC258	chr5.4-54004850:54008217
MsNAC173	chr3.4-87665506:87666608	MsNAC189	chr4.2-8403951:8405010
MsNAC174	chr3.4-88742785:88743792	MsNAC176	chr4.1-6472132:6473494
MsNAC176	chr4.1-6472132:6473494	MsNAC184	chr4.2-7300694:7301941
		MsNAC200	chr4.3-6904647:6906007
		MsNAC212	chr4.4-7137910:7138801
MsNAC177	chr4.1-7908690:7909743	MsNAC189	chr4.2-8403951:8405010
		MsNAC213	chr4.4-7975779:7976866
MsNAC178	chr4.1-28244691:28246760	MsNAC194	chr4.2-33122134:33124415
		MsNAC206	chr4.3-32278722:32280793
		MsNAC220	chr4.4-34448221:34450264
MsNAC179	chr4.1-45355022:45357038	MsNAC195	chr4.2-49720810:49722568
		MsNAC207	chr4.3-47362010:47363943
		MsNAC221	chr4.4-49690620:49692300
MsNAC180	chr4.1-64290718:64293075	MsNAC196	chr4.2-68319853:68325147
		MsNAC208	chr4.3-64119931:64122306
		MsNAC222	chr4.4-68167769:68170143
MsNAC181	chr4.1-64541195:64541928	MsNAC197	chr4.2-69246588:69247322
		MsNAC224	chr4.4-68516991:68517724
MsNAC183	chr4.2-2880086:2884590	MsNAC199	chr4.3-3220101:3224606
		MsNAC211	chr4.4-3607948:3612427
MsNAC184	chr4.2-7300694:7301941	MsNAC200	chr4.3-6904647:6906007
		MsNAC212	chr4.4-7137910:7138801
MsNAC189	chr4.2-8403951:8405010	MsNAC213	chr4.4-7975779:7976866
MsNAC190	chr4.2-9037467:9038766	MsNAC201	chr4.3-8083470:8084769
		MsNAC214	chr4.4-9289344:9290654
MsNAC191	chr4.2-21767416:21768974	MsNAC202	chr4.3-23396138:23397633
		MsNAC215	chr4.4-23091135:23092633
		MsNAC216	chr4.4-23628677:23630179
MsNAC192	chr4.2-23065015:23068165	MsNAC203	chr4.3-25177659:25182896
		MsNAC217	chr4.4-24735459:24738604
MsNAC193	chr4.2-27668750:27670123	MsNAC204	chr4.3-28275460:28276489
		MsNAC218	chr4.4-30464372:30465727
MsNAC194	chr4.2-33122134:33124415	MsNAC206	chr4.3-32278722:32280793
		MsNAC220	chr4.4-34448221:34450264
MsNAC195	chr4.2-49720810:49722568	MsNAC207	chr4.3-47362010:47363943
		MsNAC221	chr4.4-49690620:49692300
MsNAC196	chr4.2-68319853:68325147	MsNAC208	chr4.3-64119931:64122306
		MsNAC222	chr4.4-68167769:68170143
MsNAC197	chr4.2-69246588:69247322	MsNAC224	chr4.4-68516991:68517724
MsNAC198	chr4.2-70101558:70104664	MsNAC210	chr4.3-65230535:65233642
MsNAC199	chr4.3-3220101:3224606	MsNAC211	chr4.4-3607948:3612427
MsNAC201	chr4.3-8083470:8084769	MsNAC214	chr4.4-9289344:9290654
MsNAC202	chr4.3-23396138:23397633	MsNAC215	chr4.4-23091135:23092633
		MsNAC216	chr4.4-23628677:23630179
MsNAC203	chr4.3-25177659:25182896	MsNAC217	chr4.4-24735459:24738604
MsNAC204	chr4.3-28275460:28276489	MsNAC218	chr4.4-30464372:30465727
MsNAC205	chr4.3-30333656:30338260	MsNAC219	chr4.4-31856498:31861139
MsNAC206	chr4.3-32278722:32280793	MsNAC220	chr4.4-34448221:34450264
MsNAC207	chr4.3-47362010:47363943	MsNAC221	chr4.4-49690620:49692300
MsNAC208	chr4.3-64119931:64122306	MsNAC222	chr4.4-68167769:68170143
MsNAC225	chr5.1-5439503:5440925	MsNAC235	chr5.2-4506784:4508206
		MsNAC243	chr5.3-5338988:5340410
		MsNAC252	chr5.4-6254812:6256234
		MsNAC377	chr8.2-21717555:21722132
		MsNAC394	chr8.3-19612162:19617032
MsNAC226	chr5.1-7090476:7092547	MsNAC236	chr5.2-6262438:6264510
		MsNAC244	chr5.3-7470823:7472895
		MsNAC253	chr5.4-8161013:8163085
MsNAC227	chr5.1-12937666:12940441	MsNAC237	chr5.2-12926141:12928899
		MsNAC245	chr5.3-12540868:12543647
		MsNAC254	chr5.4-13392899:13395602
		MsNAC364	chr8.1-31308761:31313006
		MsNAC379	chr8.2-29195377:29199778
		MsNAC396	chr8.3-27750334:27751567
		MsNAC411	chr8.4-29415782:29419253
MsNAC228	chr5.1-30515229:30517392	MsNAC246	chr5.3-28326386:28328572
		MsNAC255	chr5.4-30101204:30103413
MsNAC229	chr5.1-42280337:42284881	MsNAC238	chr5.2-45534729:45538898
		MsNAC247	chr5.3-43050351:43053968
		MsNAC257	chr5.4-42389622:42396100
MsNAC230	chr5.1-53586039:53589406	MsNAC239	chr5.2-58442049:58445429
		MsNAC248	chr5.3-54959293:54962649
		MsNAC258	chr5.4-54004850:54008217
MsNAC231	chr5.1-59885767:59890806	MsNAC240	chr5.2-65592060:65598118
		MsNAC249	chr5.3-62465939:62471660
		MsNAC259	chr5.4-57511574:57516608
MsNAC232	chr5.1-72453279:72457056	MsNAC241	chr5.2-76995185:76998665
		MsNAC260	chr5.4-71747661:71750794
MsNAC233	chr5.1-78004396:78005336	MsNAC242	chr5.2-81960211:81961129
		MsNAC250	chr5.3-78924345:78925289
		MsNAC261	chr5.4-76840772:76841692
MsNAC234	chr5.1-78010361:78011291	MsNAC262	chr5.4-76856635:76860696
MsNAC235	chr5.2-4506784:4508206	MsNAC243	chr5.3-5338988:5340410
		MsNAC252	chr5.4-6254812:6256234
		MsNAC377	chr8.2-21717555:21722132
		MsNAC394	chr8.3-19612162:19617032
MsNAC236	chr5.2-6262438:6264510	MsNAC244	chr5.3-7470823:7472895
		MsNAC253	chr5.4-8161013:8163085
		MsNAC362	chr8.1-24172824:24174457
		MsNAC378	chr8.2-23698622:23700146
MsNAC237	chr5.2-12926141:12928899	MsNAC245	chr5.3-12540868:12543647
		MsNAC254	chr5.4-13392899:13395602
		MsNAC364	chr8.1-31308761:31313006
		MsNAC379	chr8.2-29195377:29199778
		MsNAC411	chr8.4-29415782:29419253
MsNAC238	chr5.2-45534729:45538898	MsNAC247	chr5.3-43050351:43053968
		MsNAC257	chr5.4-42389622:42396100
MsNAC239	chr5.2-58442049:58445429	MsNAC248	chr5.3-54959293:54962649
		MsNAC258	chr5.4-54004850:54008217
MsNAC240	chr5.2-65592060:65598118	MsNAC249	chr5.3-62465939:62471660
		MsNAC259	chr5.4-57511574:57516608
MsNAC241	chr5.2-76995185:76998665	MsNAC260	chr5.4-71747661:71750794
MsNAC242	chr5.2-81960211:81961129	MsNAC250	chr5.3-78924345:78925289
		MsNAC263	chr5.4-76865549:76866476
MsNAC243	chr5.3-5338988:5340410	MsNAC252	chr5.4-6254812:6256234
		MsNAC377	chr8.2-21717555:21722132
MsNAC244	chr5.3-7470823:7472895	MsNAC253	chr5.4-8161013:8163085
MsNAC245	chr5.3-12540868:12543647	MsNAC254	chr5.4-13392899:13395602
		MsNAC411	chr8.4-29415782:29419253
MsNAC246	chr5.3-28326386:28328572	MsNAC255	chr5.4-30101204:30103413
MsNAC247	chr5.3-43050351:43053968	MsNAC257	chr5.4-42389622:42396100
MsNAC248	chr5.3-54959293:54962649	MsNAC258	chr5.4-54004850:54008217
MsNAC249	chr5.3-62465939:62471660	MsNAC259	chr5.4-57511574:57516608
MsNAC250	chr5.3-78924345:78925289	MsNAC261	chr5.4-76840772:76841692
MsNAC252	chr5.4-6254812:6256234	MsNAC377	chr8.2-21717555:21722132
MsNAC265	chr6.1-11614521:11616367	MsNAC275	chr6.2-21342054:21343914
		MsNAC283	chr6.3-21125325:21127185
		MsNAC293	chr6.4-4191918:4193778
		MsNAC304	chr7.1-19743653:19745294
MsNAC266	chr6.1-33934081:33936465	MsNAC276	chr6.2-45880418:45882757
		MsNAC284	chr6.3-44004018:44006326
		MsNAC294	chr6.4-22589582:22591944
MsNAC267	chr6.1-34139720:34141456	MsNAC277	chr6.2-46040881:46042702
		MsNAC295	chr6.4-22770394:22772146
MsNAC268	chr6.1-34213936:34215716	MsNAC285	chr6.3-44216709:44217277
MsNAC269	chr6.1-68829593:68830592	MsNAC289	chr6.3-71475285:71476285
MsNAC270	chr6.1-72398128:72398853	MsNAC297	chr6.4-55013356:55017241
MsNAC271	chr6.1-73940344:73942963	MsNAC280	chr6.2-82874685:82877314
		MsNAC292	chr6.3-78713207:78715896
		MsNAC299	chr6.4-58276307:58278966
MsNAC273	chr6.2-6813839:6815363	MsNAC344	chr7.3-86978691:86981111
MsNAC275	chr6.2-21342054:21343914	MsNAC283	chr6.3-21125325:21127185
		MsNAC293	chr6.4-4191918:4193778
		MsNAC304	chr7.1-19743653:19745294
MsNAC276	chr6.2-45880418:45882757	MsNAC284	chr6.3-44004018:44006326
		MsNAC294	chr6.4-22589582:22591944
MsNAC277	chr6.2-46040881:46042702	MsNAC285	chr6.3-44216709:44217277
		MsNAC295	chr6.4-22770394:22772146
MsNAC278	chr6.2-76072323:76076629	MsNAC287	chr6.3-70449308:70458995
		MsNAC296	chr6.4-51285137:51289567
MsNAC279	chr6.2-77067659:77068622	MsNAC288	chr6.3-71376750:71377713
MsNAC280	chr6.2-82874685:82877314	MsNAC292	chr6.3-78713207:78715896
		MsNAC299	chr6.4-58276307:58278966
MsNAC283	chr6.3-21125325:21127185	MsNAC293	chr6.4-4191918:4193778
		MsNAC304	chr7.1-19743653:19745294
MsNAC284	chr6.3-44004018:44006326	MsNAC294	chr6.4-22589582:22591944
MsNAC285	chr6.3-44216709:44217277	MsNAC295	chr6.4-22770394:22772146
MsNAC287	chr6.3-70449308:70458995	MsNAC296	chr6.4-51285137:51289567
MsNAC292	chr6.3-78713207:78715896	MsNAC299	chr6.4-58276307:58278966
MsNAC293	chr6.4-4191918:4193778	MsNAC304	chr7.1-19743653:19745294
MsNAC300	chr7.1-1526249:1531244	MsNAC313	chr7.2-1538582:1542756
		MsNAC330	chr7.3-1657006:1661813
		MsNAC345	chr7.4-1766488:1769825
MsNAC301	chr7.1-6655270:6656900	MsNAC314	chr7.2-7956488:7958118
		MsNAC332	chr7.3-9424804:9426434
MsNAC302	chr7.1-8450324:8451699	MsNAC315	chr7.2-11239373:11240749
		MsNAC335	chr7.3-12003910:12005285
		MsNAC346	chr7.4-9422160:9423535
MsNAC303	chr7.1-10736442:10740311	MsNAC316	chr7.2-13317736:13321796
		MsNAC336	chr7.3-14341907:14345838
		MsNAC347	chr7.4-12560216:12564409
MsNAC304	chr7.1-19743653:19745294	MsNAC317	chr7.2-22416622:22418263
		MsNAC337	chr7.3-23374486:23376127
		MsNAC348	chr7.4-22054394:22056520
MsNAC305	chr7.1-19784146:19785506	MsNAC318	chr7.2-22445740:22447098
		MsNAC338	chr7.3-23433523:23434881
		MsNAC349	chr7.4-22089607:22090965
MsNAC306	chr7.1-21692532:21693519	MsNAC320	chr7.2-23899623:23900533
		MsNAC351	chr7.4-23588565:23589552
MsNAC308	chr7.1-64568299:64572880	MsNAC326	chr7.2-66175836:66180137
		MsNAC341	chr7.3-66273668:66278257
		MsNAC355	chr7.4-68847191:68851493
MsNAC309	chr7.1-84365014:84367344	MsNAC327	chr7.2-86209443:86211823
		MsNAC342	chr7.3-86944264:86946924
MsNAC310	chr7.1-84384402:84386610	MsNAC343	chr7.3-86963989:86966197
		MsNAC357	chr7.4-88190940:88193149
MsNAC311	chr7.1-84399326:84403025	MsNAC344	chr7.3-86978691:86981111
MsNAC313	chr7.2-1538582:1542756	MsNAC330	chr7.3-1657006:1661813
		MsNAC345	chr7.4-1766488:1769825
MsNAC314	chr7.2-7956488:7958118	MsNAC332	chr7.3-9424804:9426434
MsNAC315	chr7.2-11239373:11240749	MsNAC335	chr7.3-12003910:12005285
		MsNAC346	chr7.4-9422160:9423535
MsNAC316	chr7.2-13317736:13321796	MsNAC336	chr7.3-14341907:14345838
		MsNAC347	chr7.4-12560216:12564409
MsNAC317	chr7.2-22416622:22418263	MsNAC337	chr7.3-23374486:23376127
		MsNAC348	chr7.4-22054394:22056520
MsNAC318	chr7.2-22445740:22447098	MsNAC338	chr7.3-23433523:23434881
		MsNAC349	chr7.4-22089607:22090965
MsNAC319	chr7.2-23893350:23894381	MsNAC350	chr7.4-23582305:23584674
MsNAC321	chr7.2-23908830:23909847	MsNAC351	chr7.4-23588565:23589552
MsNAC322	chr7.2-23928560:23929207	MsNAC353	chr7.4-23615286:23616852
MsNAC326	chr7.2-66175836:66180137	MsNAC341	chr7.3-66273668:66278257
		MsNAC355	chr7.4-68847191:68851493
MsNAC327	chr7.2-86209443:86211823	MsNAC342	chr7.3-86944264:86946924
		MsNAC356	chr7.4-88178711:88181104
MsNAC328	chr7.2-86229847:86231175	MsNAC343	chr7.3-86963989:86966197
		MsNAC357	chr7.4-88190940:88193149
MsNAC329	chr7.2-86252465:86255901	MsNAC344	chr7.3-86978691:86981111
MsNAC330	chr7.3-1657006:1661813	MsNAC345	chr7.4-1766488:1769825
MsNAC335	chr7.3-12003910:12005285	MsNAC346	chr7.4-9422160:9423535
MsNAC336	chr7.3-14341907:14345838	MsNAC347	chr7.4-12560216:12564409
MsNAC337	chr7.3-23374486:23376127	MsNAC348	chr7.4-22054394:22056520
MsNAC338	chr7.3-23433523:23434881	MsNAC349	chr7.4-22089607:22090965
MsNAC341	chr7.3-66273668:66278257	MsNAC355	chr7.4-68847191:68851493
MsNAC342	chr7.3-86944264:86946924	MsNAC358	chr7.4-88206215:88208633
MsNAC343	chr7.3-86963989:86966197	MsNAC357	chr7.4-88190940:88193149
MsNAC359	chr8.1-348375:350795	MsNAC375	chr8.2-351077:353494
		MsNAC392	chr8.3-287560:289987
		MsNAC408	chr8.4-350619:353060
MsNAC360	chr8.1-16585844:16587122	MsNAC376	chr8.2-17204455:17205775
		MsNAC393	chr8.3-15793860:15795180
		MsNAC409	chr8.4-18602854:18604174
MsNAC361	chr8.1-21991236:21991920	MsNAC377	chr8.2-21717555:21722132
		MsNAC394	chr8.3-19612162:19617032
MsNAC362	chr8.1-24172824:24174457	MsNAC378	chr8.2-23698622:23700146
		MsNAC395	chr8.3-21772607:21774126
		MsNAC410	chr8.4-24377227:24378746
MsNAC364	chr8.1-31308761:31313006	MsNAC379	chr8.2-29195377:29199778
		MsNAC396	chr8.3-27750334:27751567
		MsNAC411	chr8.4-29415782:29419253
MsNAC365	chr8.1-39965891:39968300	MsNAC397	chr8.3-38677480:38679772
		MsNAC412	chr8.4-37584394:37586689
MsNAC366	chr8.1-46223599:46226809	MsNAC380	chr8.2-41779042:41781954
		MsNAC398	chr8.3-43386542:43388958
		MsNAC413	chr8.4-43023783:43026258
MsNAC367	chr8.1-53093323:53094592	MsNAC381	chr8.2-47947635:47949024
		MsNAC399	chr8.3-48051059:48052448
		MsNAC414	chr8.4-48372607:48373995
MsNAC368	chr8.1-75878839:75880454	MsNAC384	chr8.2-71395038:71396648
		MsNAC400	chr8.3-67999915:68001524
		MsNAC416	chr8.4-70605081:70606691
MsNAC369	chr8.1-76821450:76822207	MsNAC386	chr8.2-72024024:72026296
		MsNAC417	chr8.4-71146048:71149651
MsNAC370	chr8.1-76878357:76880124	MsNAC387	chr8.2-72059573:72061632
		MsNAC401	chr8.3-68288815:68291941
MsNAC371	chr8.1-76961652:76963201	MsNAC402	chr8.3-68322352:68324518
		MsNAC419	chr8.4-71206183:71210885
MsNAC372	chr8.1-76966804:76968344	MsNAC389	chr8.2-72110965:72112552
		MsNAC405	chr8.3-68373806:68376052
MsNAC373	chr8.1-76979796:76982432	MsNAC406	chr8.3-68389587:68392091
		MsNAC420	chr8.4-71235471:71238162
MsNAC375	chr8.2-351077:353494	MsNAC392	chr8.3-287560:289987
		MsNAC408	chr8.4-350619:353060
MsNAC376	chr8.2-17204455:17205775	MsNAC393	chr8.3-15793860:15795180
		MsNAC409	chr8.4-18602854:18604174
MsNAC377	chr8.2-21717555:21722132	MsNAC394	chr8.3-19612162:19617032
MsNAC378	chr8.2-23698622:23700146	MsNAC395	chr8.3-21772607:21774126
		MsNAC410	chr8.4-24377227:24378746
MsNAC379	chr8.2-29195377:29199778	MsNAC396	chr8.3-27750334:27751567
		MsNAC411	chr8.4-29415782:29419253
MsNAC380	chr8.2-41779042:41781954	MsNAC398	chr8.3-43386542:43388958
		MsNAC413	chr8.4-43023783:43026258
MsNAC381	chr8.2-47947635:47949024	MsNAC399	chr8.3-48051059:48052448
		MsNAC414	chr8.4-48372607:48373995
MsNAC384	chr8.2-71395038:71396648	MsNAC400	chr8.3-67999915:68001524
		MsNAC416	chr8.4-70605081:70606691
MsNAC385	chr8.2-72012300:72012932	MsNAC402	chr8.3-68322352:68324518
MsNAC386	chr8.2-72024024:72026296	MsNAC417	chr8.4-71146048:71149651
MsNAC388	chr8.2-72104725:72107491	MsNAC420	chr8.4-71235471:71238162
MsNAC389	chr8.2-72110965:72112552	MsNAC405	chr8.3-68373806:68376052
		MsNAC421	chr8.4-71242657:71244253
MsNAC392	chr8.3-287560:289987	MsNAC408	chr8.4-350619:353060
MsNAC393	chr8.3-15793860:15795180	MsNAC409	chr8.4-18602854:18604174
MsNAC395	chr8.3-21772607:21774126	MsNAC410	chr8.4-24377227:24378746
MsNAC396	chr8.3-27750334:27751567	MsNAC411	chr8.4-29415782:29419253
MsNAC397	chr8.3-38677480:38679772	MsNAC412	chr8.4-37584394:37586689
MsNAC398	chr8.3-43386542:43388958	MsNAC413	chr8.4-43023783:43026258
MsNAC399	chr8.3-48051059:48052448	MsNAC414	chr8.4-48372607:48373995
MsNAC400	chr8.3-67999915:68001524	MsNAC416	chr8.4-70605081:70606691
MsNAC401	chr8.3-68288815:68291941	MsNAC417	chr8.4-71146048:71149651
MsNAC402	chr8.3-68322352:68324518	MsNAC420	chr8.4-71235471:71238162
MsNAC407	chr8.3-68395756:68397441	MsNAC421	chr8.4-71242657:71244253
