# Supplementary material for: Genome-Wide Identification and Expression Analysis of the NAC Gene Family in Alfalfa Revealed Its Potential Roles in Response to Multiple Abiotic Stresses
Source: Int J Mol Sci. 2022 Sep 2;23(17):10015. doi: 10.3390/ijms231710015 (PMC9456191; doi:10.3390/ijms231710015)
Supplement: Supplementary file 1 [file ijms-23-10015-s001.zip › ijms-1812742-supplementary/Supplementary/Table S6.xlsx]

## Sheet: Sheet1
Table S6: One-to-one orthologous relationships between M.sativa, A. thaliana, G.max and M.truncatula
	Gene_Name	Chromosome	Gene_ID	Chromosome	Gene_ID
M.sativa vs A. thaliana	MsNAC85	chr2.1	MS.gene002508	Chr1	AT1G28470.1
M.sativa vs A. thaliana	MsNAC80	chr2.1	MS.gene031385	Chr3	AT3G15500.1
M.sativa vs A. thaliana	MsNAC79	chr2.1	MS.gene031383	Chr3	AT3G15510.1
M.sativa vs A. thaliana	MsNAC100	chr2.2	MS.gene01482	Chr1	AT1G28470.1
M.sativa vs A. thaliana	MsNAC88	chr2.2	MS.gene84297	Chr5	AT5G22280.3
M.sativa vs A. thaliana	MsNAC89	chr2.2	MS.gene84311	Chr5	AT5G22380.1
M.sativa vs A. thaliana	MsNAC112	chr2.3	MS.gene047365	Chr1	AT1G28470.1
M.sativa vs A. thaliana	MsNAC106	chr2.3	MS.gene069381	Chr3	AT3G15500.1
M.sativa vs A. thaliana	MsNAC105	chr2.3	MS.gene069383	Chr3	AT3G15510.1
M.sativa vs A. thaliana	MsNAC140	chr3.1	MS.gene014305	Chr1	AT1G76420.1
M.sativa vs A. thaliana	MsNAC153	chr3.2	MS.gene069983	Chr1	AT1G76420.1
M.sativa vs A. thaliana	MsNAC166	chr3.3	MS.gene064872	Chr1	AT1G76420.1
M.sativa vs A. thaliana	MsNAC175	chr3.4	MS.gene66832	Chr1	AT1G76420.1
M.sativa vs A. thaliana	MsNAC195	chr4.2	MS.gene067761	Chr3	AT3G44350.2
M.sativa vs A. thaliana	MsNAC195	chr4.2	MS.gene067761	Chr5	AT5G22380.1
M.sativa vs A. thaliana	MsNAC221	chr4.4	MS.gene88214	Chr5	AT5G22380.1
M.sativa vs A. thaliana	MsNAC227	chr5.1	MS.gene010605	Chr2	AT2G18060.1
M.sativa vs A. thaliana	MsNAC227	chr5.1	MS.gene010605	Chr4	AT4G36160.1
M.sativa vs A. thaliana	MsNAC237	chr5.2	MS.gene64749	Chr2	AT2G18060.1
M.sativa vs A. thaliana	MsNAC245	chr5.3	MS.gene68043	Chr2	AT2G18060.1
M.sativa vs A. thaliana	MsNAC245	chr5.3	MS.gene68043	Chr4	AT4G36160.1
M.sativa vs A. thaliana	MsNAC245	chr5.3	MS.gene68043	Chr5	AT5G66300.1
M.sativa vs A. thaliana	MsNAC256	chr5.4	MS.gene53062	Chr1	AT1G69490.1
M.sativa vs A. thaliana	MsNAC254	chr5.4	MS.gene59451	Chr2	AT2G18060.1
M.sativa vs A. thaliana	MsNAC254	chr5.4	MS.gene59451	Chr4	AT4G36160.1
M.sativa vs A. thaliana	MsNAC368	chr8.1	MS.gene060490	Chr2	AT2G46770.1
M.sativa vs A. thaliana	MsNAC364	chr8.1	MS.gene76475	Chr2	AT2G18060.1
M.sativa vs A. thaliana	MsNAC364	chr8.1	MS.gene76475	Chr4	AT4G36160.1
M.sativa vs A. thaliana	MsNAC384	chr8.2	MS.gene82014	Chr2	AT2G46770.1
M.sativa vs A. thaliana	MsNAC379	chr8.2	MS.gene017655	Chr2	AT2G18060.1
M.sativa vs A. thaliana	MsNAC379	chr8.2	MS.gene017655	Chr4	AT4G36160.1
M.sativa vs A. thaliana	MsNAC400	chr8.3	MS.gene08527	Chr2	AT2G46770.1
M.sativa vs A. thaliana	MsNAC396	chr8.3	MS.gene89643	Chr2	AT2G18060.1
M.sativa vs A. thaliana	MsNAC396	chr8.3	MS.gene89643	Chr4	AT4G36160.1
M.sativa vs A. thaliana	MsNAC396	chr8.3	MS.gene89643	Chr5	AT5G66300.1
M.sativa vs A. thaliana	MsNAC411	chr8.4	MS.gene012092	Chr2	AT2G18060.1
M.sativa vs A. thaliana	MsNAC411	chr8.4	MS.gene012092	Chr4	AT4G36160.1
M.sativa vs G.max	MsNAC13	chr1.1	MS.gene89591	Chr03	Glyma.03G164200.1
M.sativa vs G.max	MsNAC3	chr1.1	MS.gene31594	Chr04	Glyma.04G078600.1
M.sativa vs G.max	MsNAC4	chr1.1	MS.gene31596	Chr04	Glyma.04G078600.2
M.sativa vs G.max	MsNAC4	chr1.1	MS.gene31596	Chr06	Glyma.06G080200.1
M.sativa vs G.max	MsNAC18	chr1.1	MS.gene072411	Chr10	Glyma.10G216400.1
M.sativa vs G.max	MsNAC19	chr1.1	MS.gene88853	Chr10	Glyma.10G219600.1
M.sativa vs G.max	MsNAC15	chr1.1	MS.gene032248	Chr10	Glyma.10G197500.1
M.sativa vs G.max	MsNAC16	chr1.1	MS.gene005873	Chr10	Glyma.10G204700.1
M.sativa vs G.max	MsNAC13	chr1.1	MS.gene89591	Chr10	Glyma.10G037700.1
M.sativa vs G.max	MsNAC2	chr1.1	MS.gene24424	Chr14	Glyma.14G084300.1
M.sativa vs G.max	MsNAC3	chr1.1	MS.gene31594	Chr14	Glyma.14G140100.1
M.sativa vs G.max	MsNAC4	chr1.1	MS.gene31596	Chr14	Glyma.14G140100.2
M.sativa vs G.max	MsNAC2	chr1.1	MS.gene24424	Chr17	Glyma.17G240700.2
M.sativa vs G.max	MsNAC13	chr1.1	MS.gene89591	Chr19	Glyma.19G165600.1
M.sativa vs G.max	MsNAC19	chr1.1	MS.gene88853	Chr20	Glyma.20G172100.2
M.sativa vs G.max	MsNAC18	chr1.1	MS.gene072411	Chr20	Glyma.20G175500.1
M.sativa vs G.max	MsNAC16	chr1.1	MS.gene005873	Chr20	Glyma.20G185800.1
M.sativa vs G.max	MsNAC15	chr1.1	MS.gene032248	Chr20	Glyma.20G192300.1
M.sativa vs G.max	MsNAC23	chr1.2	MS.gene059109	Chr06	Glyma.06G080200.1
M.sativa vs G.max	MsNAC24	chr1.2	MS.gene059112	Chr06	Glyma.06G080200.2
M.sativa vs G.max	MsNAC31	chr1.2	MS.gene005764	Chr10	Glyma.10G197500.1
M.sativa vs G.max	MsNAC32	chr1.2	MS.gene005765	Chr10	Glyma.10G197600.1
M.sativa vs G.max	MsNAC35	chr1.2	MS.gene34122	Chr10	Glyma.10G204700.1
M.sativa vs G.max	MsNAC34	chr1.2	MS.gene60797	Chr10	Glyma.10G216400.1
M.sativa vs G.max	MsNAC33	chr1.2	MS.gene60757	Chr10	Glyma.10G219600.1
M.sativa vs G.max	MsNAC21	chr1.2	MS.gene044059	Chr14	Glyma.14G084300.1
M.sativa vs G.max	MsNAC23	chr1.2	MS.gene059109	Chr14	Glyma.14G140100.1
M.sativa vs G.max	MsNAC24	chr1.2	MS.gene059112	Chr14	Glyma.14G140100.3
M.sativa vs G.max	MsNAC21	chr1.2	MS.gene044059	Chr17	Glyma.17G240700.2
M.sativa vs G.max	MsNAC33	chr1.2	MS.gene60757	Chr20	Glyma.20G172100.2
M.sativa vs G.max	MsNAC34	chr1.2	MS.gene60797	Chr20	Glyma.20G175500.1
M.sativa vs G.max	MsNAC35	chr1.2	MS.gene34122	Chr20	Glyma.20G185800.1
M.sativa vs G.max	MsNAC31	chr1.2	MS.gene005764	Chr20	Glyma.20G192300.1
M.sativa vs G.max	MsNAC40	chr1.3	MS.gene059487	Chr04	Glyma.04G078600.1
M.sativa vs G.max	MsNAC41	chr1.3	MS.gene059489	Chr04	Glyma.04G078600.2
M.sativa vs G.max	MsNAC41	chr1.3	MS.gene059489	Chr06	Glyma.06G080200.1
M.sativa vs G.max	MsNAC49	chr1.3	MS.gene68425	Chr10	Glyma.10G197500.1
M.sativa vs G.max	MsNAC50	chr1.3	MS.gene68424	Chr10	Glyma.10G197600.2
M.sativa vs G.max	MsNAC51	chr1.3	MS.gene001681	Chr10	Glyma.10G204700.1
M.sativa vs G.max	MsNAC53	chr1.3	MS.gene006043	Chr10	Glyma.10G216400.1
M.sativa vs G.max	MsNAC54	chr1.3	MS.gene006081	Chr10	Glyma.10G219600.1
M.sativa vs G.max	MsNAC38	chr1.3	MS.gene00443	Chr14	Glyma.14G084300.1
M.sativa vs G.max	MsNAC40	chr1.3	MS.gene059487	Chr14	Glyma.14G140100.1
M.sativa vs G.max	MsNAC41	chr1.3	MS.gene059489	Chr14	Glyma.14G140100.2
M.sativa vs G.max	MsNAC38	chr1.3	MS.gene00443	Chr17	Glyma.17G240700.2
M.sativa vs G.max	MsNAC51	chr1.3	MS.gene001681	Chr20	Glyma.20G185800.1
M.sativa vs G.max	MsNAC49	chr1.3	MS.gene68425	Chr20	Glyma.20G192300.1
M.sativa vs G.max	MsNAC54	chr1.3	MS.gene006081	Chr20	Glyma.20G172100.2
M.sativa vs G.max	MsNAC53	chr1.3	MS.gene006043	Chr20	Glyma.20G175500.1
M.sativa vs G.max	MsNAC68	chr1.4	MS.gene91196	Chr03	Glyma.03G164200.1
M.sativa vs G.max	MsNAC58	chr1.4	MS.gene021504	Chr04	Glyma.04G078600.1
M.sativa vs G.max	MsNAC58	chr1.4	MS.gene021504	Chr06	Glyma.06G080200.1
M.sativa vs G.max	MsNAC69	chr1.4	MS.gene21411	Chr10	Glyma.10G197500.1
M.sativa vs G.max	MsNAC70	chr1.4	MS.gene21412	Chr10	Glyma.10G197600.2
M.sativa vs G.max	MsNAC71	chr1.4	MS.gene60867	Chr10	Glyma.10G204700.1
M.sativa vs G.max	MsNAC73	chr1.4	MS.gene33957	Chr10	Glyma.10G216400.1
M.sativa vs G.max	MsNAC74	chr1.4	MS.gene33909	Chr10	Glyma.10G219600.1
M.sativa vs G.max	MsNAC68	chr1.4	MS.gene91196	Chr10	Glyma.10G037700.1
M.sativa vs G.max	MsNAC56	chr1.4	MS.gene063282	Chr14	Glyma.14G084300.1
M.sativa vs G.max	MsNAC58	chr1.4	MS.gene021504	Chr14	Glyma.14G140100.1
M.sativa vs G.max	MsNAC56	chr1.4	MS.gene063282	Chr17	Glyma.17G240700.2
M.sativa vs G.max	MsNAC68	chr1.4	MS.gene91196	Chr19	Glyma.19G165600.1
M.sativa vs G.max	MsNAC74	chr1.4	MS.gene33909	Chr20	Glyma.20G172100.2
M.sativa vs G.max	MsNAC73	chr1.4	MS.gene33957	Chr20	Glyma.20G175500.1
M.sativa vs G.max	MsNAC71	chr1.4	MS.gene60867	Chr20	Glyma.20G185800.1
M.sativa vs G.max	MsNAC69	chr1.4	MS.gene21411	Chr20	Glyma.20G192300.1
M.sativa vs G.max	MsNAC76	chr2.1	MS.gene055773	Chr06	Glyma.06G288500.1
M.sativa vs G.max	MsNAC80	chr2.1	MS.gene031385	Chr06	Glyma.06G248900.1
M.sativa vs G.max	MsNAC79	chr2.1	MS.gene031383	Chr06	Glyma.06G249100.1
M.sativa vs G.max	MsNAC85	chr2.1	MS.gene002508	Chr07	Glyma.07G201800.1
M.sativa vs G.max	MsNAC83	chr2.1	MS.gene60967	Chr08	Glyma.08G163100.1
M.sativa vs G.max	MsNAC82	chr2.1	MS.gene040602	Chr08	Glyma.08G173400.1
M.sativa vs G.max	MsNAC78	chr2.1	MS.gene35429	Chr11	Glyma.11G182000.1
M.sativa vs G.max	MsNAC79	chr2.1	MS.gene031383	Chr12	Glyma.12G221400.1
M.sativa vs G.max	MsNAC80	chr2.1	MS.gene031385	Chr12	Glyma.12G221500.1
M.sativa vs G.max	MsNAC81	chr2.1	MS.gene060691	Chr12	Glyma.12G226500.1
M.sativa vs G.max	MsNAC79	chr2.1	MS.gene031383	Chr12	Glyma.12G148900.1
M.sativa vs G.max	MsNAC80	chr2.1	MS.gene031385	Chr12	Glyma.12G149100.1
M.sativa vs G.max	MsNAC76	chr2.1	MS.gene055773	Chr12	Glyma.12G206900.1
M.sativa vs G.max	MsNAC78	chr2.1	MS.gene35429	Chr12	Glyma.12G186200.1
M.sativa vs G.max	MsNAC76	chr2.1	MS.gene055773	Chr12	Glyma.12G118700.1
M.sativa vs G.max	MsNAC78	chr2.1	MS.gene35429	Chr12	Glyma.12G091200.1
M.sativa vs G.max	MsNAC85	chr2.1	MS.gene002508	Chr13	Glyma.13G234700.1
M.sativa vs G.max	MsNAC76	chr2.1	MS.gene055773	Chr13	Glyma.13G294000.1
M.sativa vs G.max	MsNAC77	chr2.1	MS.gene35442	Chr13	Glyma.13G314600.1
M.sativa vs G.max	MsNAC78	chr2.1	MS.gene35429	Chr13	Glyma.13G315300.1
M.sativa vs G.max	MsNAC75	chr2.1	MS.gene028739	Chr13	Glyma.13G327600.1
M.sativa vs G.max	MsNAC81	chr2.1	MS.gene060691	Chr13	Glyma.13G274300.1
M.sativa vs G.max	MsNAC80	chr2.1	MS.gene031385	Chr13	Glyma.13G279900.1
M.sativa vs G.max	MsNAC79	chr2.1	MS.gene031383	Chr13	Glyma.13G280000.1
M.sativa vs G.max	MsNAC82	chr2.1	MS.gene040602	Chr15	Glyma.15G254000.1
M.sativa vs G.max	MsNAC85	chr2.1	MS.gene002508	Chr15	Glyma.15G078300.2
M.sativa vs G.max	MsNAC99	chr2.2	MS.gene065842	Chr08	Glyma.08G161300.1
M.sativa vs G.max	MsNAC96	chr2.2	MS.gene070375	Chr08	Glyma.08G163100.1
M.sativa vs G.max	MsNAC95	chr2.2	MS.gene54142	Chr08	Glyma.08G169500.1
M.sativa vs G.max	MsNAC93	chr2.2	MS.gene039133	Chr08	Glyma.08G173400.1
M.sativa vs G.max	MsNAC92	chr2.2	MS.gene71875	Chr12	Glyma.12G226500.1
M.sativa vs G.max	MsNAC90	chr2.2	MS.gene059868	Chr12	Glyma.12G221400.1
M.sativa vs G.max	MsNAC91	chr2.2	MS.gene059867	Chr12	Glyma.12G221500.1
M.sativa vs G.max	MsNAC89	chr2.2	MS.gene84311	Chr12	Glyma.12G186200.1
M.sativa vs G.max	MsNAC88	chr2.2	MS.gene84297	Chr12	Glyma.12G186900.1
M.sativa vs G.max	MsNAC89	chr2.2	MS.gene84311	Chr12	Glyma.12G091200.1
M.sativa vs G.max	MsNAC87	chr2.2	MS.gene043462	Chr12	Glyma.12G206900.1
M.sativa vs G.max	MsNAC100	chr2.2	MS.gene01482	Chr13	Glyma.13G234700.1
M.sativa vs G.max	MsNAC88	chr2.2	MS.gene84297	Chr13	Glyma.13G314500.1
M.sativa vs G.max	MsNAC89	chr2.2	MS.gene84311	Chr13	Glyma.13G315300.1
M.sativa vs G.max	MsNAC86	chr2.2	MS.gene043578	Chr13	Glyma.13G327600.1
M.sativa vs G.max	MsNAC87	chr2.2	MS.gene043462	Chr13	Glyma.13G294000.1
M.sativa vs G.max	MsNAC92	chr2.2	MS.gene71875	Chr13	Glyma.13G274300.1
M.sativa vs G.max	MsNAC91	chr2.2	MS.gene059867	Chr13	Glyma.13G279900.1
M.sativa vs G.max	MsNAC90	chr2.2	MS.gene059868	Chr13	Glyma.13G280000.1
M.sativa vs G.max	MsNAC93	chr2.2	MS.gene039133	Chr15	Glyma.15G254000.1
M.sativa vs G.max	MsNAC94	chr2.2	MS.gene54143	Chr15	Glyma.15G257700.1
M.sativa vs G.max	MsNAC100	chr2.2	MS.gene01482	Chr15	Glyma.15G078300.2
M.sativa vs G.max	MsNAC102	chr2.3	MS.gene028862	Chr06	Glyma.06G288500.1
M.sativa vs G.max	MsNAC106	chr2.3	MS.gene069381	Chr06	Glyma.06G248900.1
M.sativa vs G.max	MsNAC105	chr2.3	MS.gene069383	Chr06	Glyma.06G249100.1
M.sativa vs G.max	MsNAC110	chr2.3	MS.gene040551	Chr08	Glyma.08G169500.1
M.sativa vs G.max	MsNAC108	chr2.3	MS.gene063386	Chr08	Glyma.08G173400.1
M.sativa vs G.max	MsNAC105	chr2.3	MS.gene069383	Chr12	Glyma.12G221400.1
M.sativa vs G.max	MsNAC106	chr2.3	MS.gene069381	Chr12	Glyma.12G221500.1
M.sativa vs G.max	MsNAC107	chr2.3	MS.gene58364	Chr12	Glyma.12G226500.1
M.sativa vs G.max	MsNAC102	chr2.3	MS.gene028862	Chr12	Glyma.12G206900.1
M.sativa vs G.max	MsNAC104	chr2.3	MS.gene034440	Chr12	Glyma.12G186200.1
M.sativa vs G.max	MsNAC102	chr2.3	MS.gene028862	Chr12	Glyma.12G118700.1
M.sativa vs G.max	MsNAC104	chr2.3	MS.gene034440	Chr12	Glyma.12G091200.1
M.sativa vs G.max	MsNAC102	chr2.3	MS.gene028862	Chr13	Glyma.13G294000.1
M.sativa vs G.max	MsNAC112	chr2.3	MS.gene047365	Chr13	Glyma.13G234700.1
M.sativa vs G.max	MsNAC103	chr2.3	MS.gene034420	Chr13	Glyma.13G314500.1
M.sativa vs G.max	MsNAC104	chr2.3	MS.gene034440	Chr13	Glyma.13G315300.1
M.sativa vs G.max	MsNAC101	chr2.3	MS.gene42832	Chr13	Glyma.13G327600.1
M.sativa vs G.max	MsNAC112	chr2.3	MS.gene047365	Chr13	Glyma.13G174700.1
M.sativa vs G.max	MsNAC107	chr2.3	MS.gene58364	Chr13	Glyma.13G274300.1
M.sativa vs G.max	MsNAC106	chr2.3	MS.gene069381	Chr13	Glyma.13G279900.1
M.sativa vs G.max	MsNAC105	chr2.3	MS.gene069383	Chr13	Glyma.13G280000.1
M.sativa vs G.max	MsNAC108	chr2.3	MS.gene063386	Chr15	Glyma.15G254000.1
M.sativa vs G.max	MsNAC109	chr2.3	MS.gene040552	Chr15	Glyma.15G257700.1
M.sativa vs G.max	MsNAC111	chr2.3	MS.gene90407	Chr15	Glyma.15G266500.1
M.sativa vs G.max	MsNAC112	chr2.3	MS.gene047365	Chr15	Glyma.15G078300.2
M.sativa vs G.max	MsNAC114	chr2.4	MS.gene31421	Chr06	Glyma.06G288500.1
M.sativa vs G.max	MsNAC115	chr2.4	MS.gene31879	Chr06	Glyma.06G288500.2
M.sativa vs G.max	MsNAC119	chr2.4	MS.gene065170	Chr06	Glyma.06G248900.1
M.sativa vs G.max	MsNAC118	chr2.4	MS.gene065168	Chr06	Glyma.06G249100.1
M.sativa vs G.max	MsNAC126	chr2.4	MS.gene00003	Chr07	Glyma.07G201800.1
M.sativa vs G.max	MsNAC125	chr2.4	MS.gene60913	Chr08	Glyma.08G161300.1
M.sativa vs G.max	MsNAC124	chr2.4	MS.gene89479	Chr08	Glyma.08G163100.1
M.sativa vs G.max	MsNAC123	chr2.4	MS.gene039080	Chr08	Glyma.08G169500.1
M.sativa vs G.max	MsNAC117	chr2.4	MS.gene35694	Chr11	Glyma.11G182000.1
M.sativa vs G.max	MsNAC118	chr2.4	MS.gene065168	Chr12	Glyma.12G221400.1
M.sativa vs G.max	MsNAC119	chr2.4	MS.gene065170	Chr12	Glyma.12G221500.1
M.sativa vs G.max	MsNAC120	chr2.4	MS.gene059768	Chr12	Glyma.12G226500.1
M.sativa vs G.max	MsNAC114	chr2.4	MS.gene31421	Chr12	Glyma.12G206900.1
M.sativa vs G.max	MsNAC114	chr2.4	MS.gene31421	Chr12	Glyma.12G118700.1
M.sativa vs G.max	MsNAC117	chr2.4	MS.gene35694	Chr12	Glyma.12G186200.1
M.sativa vs G.max	MsNAC117	chr2.4	MS.gene35694	Chr12	Glyma.12G091200.1
M.sativa vs G.max	MsNAC126	chr2.4	MS.gene00003	Chr13	Glyma.13G234700.1
M.sativa vs G.max	MsNAC114	chr2.4	MS.gene31421	Chr13	Glyma.13G294000.1
M.sativa vs G.max	MsNAC113	chr2.4	MS.gene31315	Chr13	Glyma.13G327600.1
M.sativa vs G.max	MsNAC117	chr2.4	MS.gene35694	Chr13	Glyma.13G315300.1
M.sativa vs G.max	MsNAC126	chr2.4	MS.gene00003	Chr13	Glyma.13G174700.1
M.sativa vs G.max	MsNAC120	chr2.4	MS.gene059768	Chr13	Glyma.13G274300.1
M.sativa vs G.max	MsNAC119	chr2.4	MS.gene065170	Chr13	Glyma.13G279900.1
M.sativa vs G.max	MsNAC118	chr2.4	MS.gene065168	Chr13	Glyma.13G280000.1
M.sativa vs G.max	MsNAC122	chr2.4	MS.gene039081	Chr15	Glyma.15G257700.1
M.sativa vs G.max	MsNAC124	chr2.4	MS.gene89479	Chr15	Glyma.15G264100.1
M.sativa vs G.max	MsNAC126	chr2.4	MS.gene00003	Chr15	Glyma.15G078300.2
M.sativa vs G.max	MsNAC139	chr3.1	MS.gene014695	Chr04	Glyma.04G078600.1
M.sativa vs G.max	MsNAC140	chr3.1	MS.gene014305	Chr04	Glyma.04G014900.1
M.sativa vs G.max	MsNAC138	chr3.1	MS.gene06247	Chr04	Glyma.04G199000.1
M.sativa vs G.max	MsNAC136	chr3.1	MS.gene054964	Chr04	Glyma.04G212000.1
M.sativa vs G.max	MsNAC135	chr3.1	MS.gene054948	Chr04	Glyma.04G213300.1
M.sativa vs G.max	MsNAC133	chr3.1	MS.gene02590	Chr04	Glyma.04G249000.1
M.sativa vs G.max	MsNAC135	chr3.1	MS.gene054948	Chr05	Glyma.05G191300.1
M.sativa vs G.max	MsNAC136	chr3.1	MS.gene054964	Chr05	Glyma.05G192500.1
M.sativa vs G.max	MsNAC138	chr3.1	MS.gene06247	Chr05	Glyma.05G202300.1
M.sativa vs G.max	MsNAC139	chr3.1	MS.gene014695	Chr06	Glyma.06G080200.1
M.sativa vs G.max	MsNAC135	chr3.1	MS.gene054948	Chr06	Glyma.06G152900.1
M.sativa vs G.max	MsNAC136	chr3.1	MS.gene054964	Chr06	Glyma.06G154400.1
M.sativa vs G.max	MsNAC138	chr3.1	MS.gene06247	Chr06	Glyma.06G166500.1
M.sativa vs G.max	MsNAC133	chr3.1	MS.gene02590	Chr06	Glyma.06G114000.1
M.sativa vs G.max	MsNAC140	chr3.1	MS.gene014305	Chr06	Glyma.06G014900.1
M.sativa vs G.max	MsNAC138	chr3.1	MS.gene06247	Chr08	Glyma.08G009700.1
M.sativa vs G.max	MsNAC129	chr3.1	MS.gene008341	Chr11	Glyma.11G212400.1
M.sativa vs G.max	MsNAC129	chr3.1	MS.gene008341	Chr14	Glyma.14G210000.1
M.sativa vs G.max	MsNAC129	chr3.1	MS.gene008341	Chr18	Glyma.18G043900.1
M.sativa vs G.max	MsNAC141	chr3.2	MS.gene067531	Chr04	Glyma.04G167200.1
M.sativa vs G.max	MsNAC152	chr3.2	MS.gene055523	Chr04	Glyma.04G199000.1
M.sativa vs G.max	MsNAC151	chr3.2	MS.gene40935	Chr04	Glyma.04G208300.1
M.sativa vs G.max	MsNAC150	chr3.2	MS.gene06395	Chr04	Glyma.04G212000.1
M.sativa vs G.max	MsNAC149	chr3.2	MS.gene06414	Chr04	Glyma.04G213300.1
M.sativa vs G.max	MsNAC148	chr3.2	MS.gene057269	Chr04	Glyma.04G226700.2
M.sativa vs G.max	MsNAC153	chr3.2	MS.gene069983	Chr04	Glyma.04G014900.1
M.sativa vs G.max	MsNAC146	chr3.2	MS.gene045066	Chr04	Glyma.04G249000.1
M.sativa vs G.max	MsNAC149	chr3.2	MS.gene06414	Chr05	Glyma.05G191300.1
M.sativa vs G.max	MsNAC150	chr3.2	MS.gene06395	Chr05	Glyma.05G192500.1
M.sativa vs G.max	MsNAC151	chr3.2	MS.gene40935	Chr05	Glyma.05G195000.1
M.sativa vs G.max	MsNAC152	chr3.2	MS.gene055523	Chr05	Glyma.05G202300.1
M.sativa vs G.max	MsNAC147	chr3.2	MS.gene057268	Chr06	Glyma.06G138100.1
M.sativa vs G.max	MsNAC149	chr3.2	MS.gene06414	Chr06	Glyma.06G152900.1
M.sativa vs G.max	MsNAC150	chr3.2	MS.gene06395	Chr06	Glyma.06G154400.1
M.sativa vs G.max	MsNAC151	chr3.2	MS.gene40935	Chr06	Glyma.06G157400.1
M.sativa vs G.max	MsNAC152	chr3.2	MS.gene055523	Chr06	Glyma.06G166500.1
M.sativa vs G.max	MsNAC146	chr3.2	MS.gene045066	Chr06	Glyma.06G114000.1
M.sativa vs G.max	MsNAC153	chr3.2	MS.gene069983	Chr06	Glyma.06G014900.1
M.sativa vs G.max	MsNAC141	chr3.2	MS.gene067531	Chr06	Glyma.06G195500.1
M.sativa vs G.max	MsNAC152	chr3.2	MS.gene055523	Chr08	Glyma.08G009700.1
M.sativa vs G.max	MsNAC143	chr3.2	MS.gene061569	Chr11	Glyma.11G212400.1
M.sativa vs G.max	MsNAC143	chr3.2	MS.gene061569	Chr18	Glyma.18G043900.1
M.sativa vs G.max	MsNAC154	chr3.3	MS.gene049696	Chr02	Glyma.02G240500.1
M.sativa vs G.max	MsNAC164	chr3.3	MS.gene40350	Chr04	Glyma.04G078600.1
M.sativa vs G.max	MsNAC163	chr3.3	MS.gene013174	Chr04	Glyma.04G199000.1
M.sativa vs G.max	MsNAC162	chr3.3	MS.gene049240	Chr04	Glyma.04G208300.1
M.sativa vs G.max	MsNAC161	chr3.3	MS.gene049276	Chr04	Glyma.04G212000.1
M.sativa vs G.max	MsNAC160	chr3.3	MS.gene049291	Chr04	Glyma.04G213300.1
M.sativa vs G.max	MsNAC159	chr3.3	MS.gene06586	Chr04	Glyma.04G226700.2
M.sativa vs G.max	MsNAC166	chr3.3	MS.gene064872	Chr04	Glyma.04G014900.1
M.sativa vs G.max	MsNAC157	chr3.3	MS.gene75427	Chr04	Glyma.04G249000.1
M.sativa vs G.max	MsNAC160	chr3.3	MS.gene049291	Chr05	Glyma.05G191300.1
M.sativa vs G.max	MsNAC161	chr3.3	MS.gene049276	Chr05	Glyma.05G192500.1
M.sativa vs G.max	MsNAC162	chr3.3	MS.gene049240	Chr05	Glyma.05G195000.1
M.sativa vs G.max	MsNAC163	chr3.3	MS.gene013174	Chr05	Glyma.05G202300.1
M.sativa vs G.max	MsNAC158	chr3.3	MS.gene06587	Chr06	Glyma.06G138100.1
M.sativa vs G.max	MsNAC160	chr3.3	MS.gene049291	Chr06	Glyma.06G152900.1
M.sativa vs G.max	MsNAC161	chr3.3	MS.gene049276	Chr06	Glyma.06G154400.1
M.sativa vs G.max	MsNAC162	chr3.3	MS.gene049240	Chr06	Glyma.06G157400.1
M.sativa vs G.max	MsNAC163	chr3.3	MS.gene013174	Chr06	Glyma.06G166500.1
M.sativa vs G.max	MsNAC164	chr3.3	MS.gene40350	Chr06	Glyma.06G080200.1
M.sativa vs G.max	MsNAC157	chr3.3	MS.gene75427	Chr06	Glyma.06G114000.1
M.sativa vs G.max	MsNAC166	chr3.3	MS.gene064872	Chr06	Glyma.06G014900.1
M.sativa vs G.max	MsNAC163	chr3.3	MS.gene013174	Chr08	Glyma.08G009700.1
M.sativa vs G.max	MsNAC154	chr3.3	MS.gene049696	Chr11	Glyma.11G212400.1
M.sativa vs G.max	MsNAC154	chr3.3	MS.gene049696	Chr18	Glyma.18G043900.1
M.sativa vs G.max	MsNAC174	chr3.4	MS.gene41666	Chr04	Glyma.04G199000.1
M.sativa vs G.max	MsNAC173	chr3.4	MS.gene013270	Chr04	Glyma.04G208300.1
M.sativa vs G.max	MsNAC172	chr3.4	MS.gene013303	Chr04	Glyma.04G212000.1
M.sativa vs G.max	MsNAC171	chr3.4	MS.gene013318	Chr04	Glyma.04G213300.1
M.sativa vs G.max	MsNAC170	chr3.4	MS.gene013480	Chr04	Glyma.04G226700.1
M.sativa vs G.max	MsNAC175	chr3.4	MS.gene66832	Chr04	Glyma.04G014900.1
M.sativa vs G.max	MsNAC171	chr3.4	MS.gene013318	Chr05	Glyma.05G191300.1
M.sativa vs G.max	MsNAC172	chr3.4	MS.gene013303	Chr05	Glyma.05G192500.1
M.sativa vs G.max	MsNAC173	chr3.4	MS.gene013270	Chr05	Glyma.05G195000.1
M.sativa vs G.max	MsNAC174	chr3.4	MS.gene41666	Chr05	Glyma.05G202300.1
M.sativa vs G.max	MsNAC170	chr3.4	MS.gene013480	Chr06	Glyma.06G138100.1
M.sativa vs G.max	MsNAC171	chr3.4	MS.gene013318	Chr06	Glyma.06G152900.1
M.sativa vs G.max	MsNAC172	chr3.4	MS.gene013303	Chr06	Glyma.06G154400.1
M.sativa vs G.max	MsNAC173	chr3.4	MS.gene013270	Chr06	Glyma.06G157400.1
M.sativa vs G.max	MsNAC174	chr3.4	MS.gene41666	Chr06	Glyma.06G166500.1
M.sativa vs G.max	MsNAC175	chr3.4	MS.gene66832	Chr06	Glyma.06G014900.1
M.sativa vs G.max	MsNAC174	chr3.4	MS.gene41666	Chr08	Glyma.08G009700.1
M.sativa vs G.max	MsNAC168	chr3.4	MS.gene05019	Chr18	Glyma.18G043900.1
M.sativa vs G.max	MsNAC177	chr4.1	MS.gene70178	Chr04	Glyma.04G208300.1
M.sativa vs G.max	MsNAC177	chr4.1	MS.gene70178	Chr05	Glyma.05G195000.1
M.sativa vs G.max	MsNAC176	chr4.1	MS.gene79461	Chr05	Glyma.05G202300.1
M.sativa vs G.max	MsNAC177	chr4.1	MS.gene70178	Chr06	Glyma.06G157400.1
M.sativa vs G.max	MsNAC176	chr4.1	MS.gene79461	Chr06	Glyma.06G166500.1
M.sativa vs G.max	MsNAC176	chr4.1	MS.gene79461	Chr08	Glyma.08G009700.1
M.sativa vs G.max	MsNAC180	chr4.1	MS.gene72501	Chr09	Glyma.09G231700.1
M.sativa vs G.max	MsNAC178	chr4.1	MS.gene003383	Chr11	Glyma.11G096600.1
M.sativa vs G.max	MsNAC179	chr4.1	MS.gene03868	Chr11	Glyma.11G182000.1
M.sativa vs G.max	MsNAC179	chr4.1	MS.gene03868	Chr12	Glyma.12G091200.1
M.sativa vs G.max	MsNAC178	chr4.1	MS.gene003383	Chr12	Glyma.12G022700.1
M.sativa vs G.max	MsNAC179	chr4.1	MS.gene03868	Chr12	Glyma.12G186200.1
M.sativa vs G.max	MsNAC180	chr4.1	MS.gene72501	Chr12	Glyma.12G004900.1
M.sativa vs G.max	MsNAC179	chr4.1	MS.gene03868	Chr13	Glyma.13G315300.1
M.sativa vs G.max	MsNAC189	chr4.2	MS.gene030578	Chr04	Glyma.04G208300.1
M.sativa vs G.max	MsNAC190	chr4.2	MS.gene57393	Chr04	Glyma.04G212000.1
M.sativa vs G.max	MsNAC190	chr4.2	MS.gene57393	Chr05	Glyma.05G192500.1
M.sativa vs G.max	MsNAC189	chr4.2	MS.gene030578	Chr05	Glyma.05G195000.1
M.sativa vs G.max	MsNAC184	chr4.2	MS.gene063279	Chr05	Glyma.05G202300.1
M.sativa vs G.max	MsNAC183	chr4.2	MS.gene05965	Chr05	Glyma.05G225100.1
M.sativa vs G.max	MsNAC190	chr4.2	MS.gene57393	Chr06	Glyma.06G154400.1
M.sativa vs G.max	MsNAC189	chr4.2	MS.gene030578	Chr06	Glyma.06G157400.1
M.sativa vs G.max	MsNAC184	chr4.2	MS.gene063279	Chr06	Glyma.06G166500.1
M.sativa vs G.max	MsNAC191	chr4.2	MS.gene39413	Chr07	Glyma.07G192900.1
M.sativa vs G.max	MsNAC192	chr4.2	MS.gene39524	Chr07	Glyma.07G201800.1
M.sativa vs G.max	MsNAC184	chr4.2	MS.gene063279	Chr08	Glyma.08G009700.1
M.sativa vs G.max	MsNAC183	chr4.2	MS.gene05965	Chr08	Glyma.08G031900.1
M.sativa vs G.max	MsNAC196	chr4.2	MS.gene85014	Chr09	Glyma.09G231700.1
M.sativa vs G.max	MsNAC198	chr4.2	MS.gene75752	Chr09	Glyma.09G233600.1
M.sativa vs G.max	MsNAC194	chr4.2	MS.gene052297	Chr11	Glyma.11G096600.1
M.sativa vs G.max	MsNAC195	chr4.2	MS.gene067761	Chr11	Glyma.11G182000.1
M.sativa vs G.max	MsNAC195	chr4.2	MS.gene067761	Chr12	Glyma.12G091200.1
M.sativa vs G.max	MsNAC194	chr4.2	MS.gene052297	Chr12	Glyma.12G022700.1
M.sativa vs G.max	MsNAC195	chr4.2	MS.gene067761	Chr12	Glyma.12G186200.1
M.sativa vs G.max	MsNAC196	chr4.2	MS.gene85014	Chr12	Glyma.12G004900.1
M.sativa vs G.max	MsNAC192	chr4.2	MS.gene39524	Chr13	Glyma.13G174700.1
M.sativa vs G.max	MsNAC191	chr4.2	MS.gene39413	Chr13	Glyma.13G243200.1
M.sativa vs G.max	MsNAC195	chr4.2	MS.gene067761	Chr13	Glyma.13G315300.1
M.sativa vs G.max	MsNAC191	chr4.2	MS.gene39413	Chr15	Glyma.15G070300.1
M.sativa vs G.max	MsNAC192	chr4.2	MS.gene39524	Chr15	Glyma.15G078300.1
M.sativa vs G.max	MsNAC200	chr4.3	MS.gene000528	Chr04	Glyma.04G199000.1
M.sativa vs G.max	MsNAC199	chr4.3	MS.gene015843	Chr05	Glyma.05G225100.1
M.sativa vs G.max	MsNAC201	chr4.3	MS.gene030612	Chr05	Glyma.05G192500.1
M.sativa vs G.max	MsNAC200	chr4.3	MS.gene000528	Chr05	Glyma.05G202300.1
M.sativa vs G.max	MsNAC205	chr4.3	MS.gene031673	Chr06	Glyma.06G288500.1
M.sativa vs G.max	MsNAC200	chr4.3	MS.gene000528	Chr06	Glyma.06G166500.1
M.sativa vs G.max	MsNAC202	chr4.3	MS.gene052526	Chr07	Glyma.07G192900.1
M.sativa vs G.max	MsNAC203	chr4.3	MS.gene47585	Chr07	Glyma.07G201800.1
M.sativa vs G.max	MsNAC200	chr4.3	MS.gene000528	Chr08	Glyma.08G009700.1
M.sativa vs G.max	MsNAC199	chr4.3	MS.gene015843	Chr08	Glyma.08G031900.1
M.sativa vs G.max	MsNAC208	chr4.3	MS.gene045659	Chr09	Glyma.09G231700.1
M.sativa vs G.max	MsNAC210	chr4.3	MS.gene045703	Chr09	Glyma.09G233600.1
M.sativa vs G.max	MsNAC206	chr4.3	MS.gene031839	Chr11	Glyma.11G096600.1
M.sativa vs G.max	MsNAC207	chr4.3	MS.gene66729	Chr11	Glyma.11G182000.1
M.sativa vs G.max	MsNAC207	chr4.3	MS.gene66729	Chr12	Glyma.12G091200.1
M.sativa vs G.max	MsNAC207	chr4.3	MS.gene66729	Chr12	Glyma.12G186200.1
M.sativa vs G.max	MsNAC206	chr4.3	MS.gene031839	Chr12	Glyma.12G022700.1
M.sativa vs G.max	MsNAC210	chr4.3	MS.gene045703	Chr12	Glyma.12G003200.1
M.sativa vs G.max	MsNAC208	chr4.3	MS.gene045659	Chr12	Glyma.12G004900.1
M.sativa vs G.max	MsNAC205	chr4.3	MS.gene031673	Chr12	Glyma.12G118700.1
M.sativa vs G.max	MsNAC205	chr4.3	MS.gene031673	Chr12	Glyma.12G206900.1
M.sativa vs G.max	MsNAC203	chr4.3	MS.gene47585	Chr13	Glyma.13G174700.1
M.sativa vs G.max	MsNAC202	chr4.3	MS.gene052526	Chr13	Glyma.13G243200.1
M.sativa vs G.max	MsNAC207	chr4.3	MS.gene66729	Chr13	Glyma.13G315300.1
M.sativa vs G.max	MsNAC202	chr4.3	MS.gene052526	Chr15	Glyma.15G070300.1
M.sativa vs G.max	MsNAC203	chr4.3	MS.gene47585	Chr15	Glyma.15G078300.1
M.sativa vs G.max	MsNAC213	chr4.4	MS.gene49710	Chr04	Glyma.04G208300.1
M.sativa vs G.max	MsNAC214	chr4.4	MS.gene28382	Chr05	Glyma.05G192500.1
M.sativa vs G.max	MsNAC211	chr4.4	MS.gene20139	Chr05	Glyma.05G225100.1
M.sativa vs G.max	MsNAC212	chr4.4	MS.gene030476	Chr05	Glyma.05G202300.1
M.sativa vs G.max	MsNAC213	chr4.4	MS.gene49710	Chr05	Glyma.05G195000.1
M.sativa vs G.max	MsNAC213	chr4.4	MS.gene49710	Chr06	Glyma.06G157400.1
M.sativa vs G.max	MsNAC217	chr4.4	MS.gene26389	Chr07	Glyma.07G201800.1
M.sativa vs G.max	MsNAC215	chr4.4	MS.gene32173	Chr07	Glyma.07G192900.1
M.sativa vs G.max	MsNAC218	chr4.4	MS.gene56527	Chr07	Glyma.07G229100.1
M.sativa vs G.max	MsNAC211	chr4.4	MS.gene20139	Chr08	Glyma.08G031900.1
M.sativa vs G.max	MsNAC212	chr4.4	MS.gene030476	Chr08	Glyma.08G009700.1
M.sativa vs G.max	MsNAC222	chr4.4	MS.gene77714	Chr09	Glyma.09G231700.1
M.sativa vs G.max	MsNAC220	chr4.4	MS.gene28933	Chr11	Glyma.11G096600.1
M.sativa vs G.max	MsNAC221	chr4.4	MS.gene88214	Chr11	Glyma.11G182000.1
M.sativa vs G.max	MsNAC221	chr4.4	MS.gene88214	Chr12	Glyma.12G091200.1
M.sativa vs G.max	MsNAC220	chr4.4	MS.gene28933	Chr12	Glyma.12G022700.1
M.sativa vs G.max	MsNAC221	chr4.4	MS.gene88214	Chr12	Glyma.12G186200.1
M.sativa vs G.max	MsNAC222	chr4.4	MS.gene77714	Chr12	Glyma.12G004900.1
M.sativa vs G.max	MsNAC217	chr4.4	MS.gene26389	Chr13	Glyma.13G174700.1
M.sativa vs G.max	MsNAC221	chr4.4	MS.gene88214	Chr13	Glyma.13G315300.1
M.sativa vs G.max	MsNAC215	chr4.4	MS.gene32173	Chr13	Glyma.13G243200.1
M.sativa vs G.max	MsNAC228	chr5.1	MS.gene77423	Chr01	Glyma.01G046800.1
M.sativa vs G.max	MsNAC227	chr5.1	MS.gene010605	Chr01	Glyma.01G167900.1
M.sativa vs G.max	MsNAC230	chr5.1	MS.gene43721	Chr02	Glyma.02G222300.1
M.sativa vs G.max	MsNAC232	chr5.1	MS.gene017066	Chr02	Glyma.02G284300.1
M.sativa vs G.max	MsNAC228	chr5.1	MS.gene77423	Chr02	Glyma.02G107000.1
M.sativa vs G.max	MsNAC227	chr5.1	MS.gene010605	Chr02	Glyma.02G050100.1
M.sativa vs G.max	MsNAC226	chr5.1	MS.gene059675	Chr05	Glyma.05G113000.1
M.sativa vs G.max	MsNAC228	chr5.1	MS.gene77423	Chr08	Glyma.08G301100.1
M.sativa vs G.max	MsNAC225	chr5.1	MS.gene21147	Chr11	Glyma.11G030600.1
M.sativa vs G.max	MsNAC227	chr5.1	MS.gene010605	Chr11	Glyma.11G075400.2
M.sativa vs G.max	MsNAC230	chr5.1	MS.gene43721	Chr14	Glyma.14G189300.1
M.sativa vs G.max	MsNAC232	chr5.1	MS.gene017066	Chr14	Glyma.14G030700.1
M.sativa vs G.max	MsNAC226	chr5.1	MS.gene059675	Chr17	Glyma.17G154100.1
M.sativa vs G.max	MsNAC237	chr5.2	MS.gene64749	Chr01	Glyma.01G167900.1
M.sativa vs G.max	MsNAC239	chr5.2	MS.gene44831	Chr02	Glyma.02G222300.1
M.sativa vs G.max	MsNAC241	chr5.2	MS.gene48034	Chr02	Glyma.02G284300.1
M.sativa vs G.max	MsNAC240	chr5.2	MS.gene063613	Chr02	Glyma.02G240500.1
M.sativa vs G.max	MsNAC237	chr5.2	MS.gene64749	Chr02	Glyma.02G050100.1
M.sativa vs G.max	MsNAC235	chr5.2	MS.gene09950	Chr05	Glyma.05G055900.1
M.sativa vs G.max	MsNAC236	chr5.2	MS.gene09659	Chr05	Glyma.05G113000.1
M.sativa vs G.max	MsNAC235	chr5.2	MS.gene09950	Chr11	Glyma.11G030600.1
M.sativa vs G.max	MsNAC237	chr5.2	MS.gene64749	Chr11	Glyma.11G075400.2
M.sativa vs G.max	MsNAC239	chr5.2	MS.gene44831	Chr14	Glyma.14G189300.1
M.sativa vs G.max	MsNAC241	chr5.2	MS.gene48034	Chr14	Glyma.14G030700.1
M.sativa vs G.max	MsNAC236	chr5.2	MS.gene09659	Chr17	Glyma.17G154100.1
M.sativa vs G.max	MsNAC246	chr5.3	MS.gene070563	Chr01	Glyma.01G046800.1
M.sativa vs G.max	MsNAC245	chr5.3	MS.gene68043	Chr01	Glyma.01G167900.1
M.sativa vs G.max	MsNAC248	chr5.3	MS.gene009957	Chr02	Glyma.02G222300.1
M.sativa vs G.max	MsNAC246	chr5.3	MS.gene070563	Chr02	Glyma.02G107000.1
M.sativa vs G.max	MsNAC249	chr5.3	MS.gene009540	Chr02	Glyma.02G240500.1
M.sativa vs G.max	MsNAC245	chr5.3	MS.gene68043	Chr02	Glyma.02G050100.1
M.sativa vs G.max	MsNAC244	chr5.3	MS.gene21472	Chr05	Glyma.05G113000.1
M.sativa vs G.max	MsNAC246	chr5.3	MS.gene070563	Chr08	Glyma.08G301100.1
M.sativa vs G.max	MsNAC245	chr5.3	MS.gene68043	Chr11	Glyma.11G075400.2
M.sativa vs G.max	MsNAC243	chr5.3	MS.gene025789	Chr11	Glyma.11G030600.1
M.sativa vs G.max	MsNAC248	chr5.3	MS.gene009957	Chr14	Glyma.14G189300.1
M.sativa vs G.max	MsNAC244	chr5.3	MS.gene21472	Chr17	Glyma.17G154100.1
M.sativa vs G.max	MsNAC246	chr5.3	MS.gene070563	Chr18	Glyma.18G119300.1
M.sativa vs G.max	MsNAC255	chr5.4	MS.gene032886	Chr01	Glyma.01G046800.1
M.sativa vs G.max	MsNAC256	chr5.4	MS.gene53062	Chr01	Glyma.01G051300.1
M.sativa vs G.max	MsNAC254	chr5.4	MS.gene59451	Chr01	Glyma.01G167900.1
M.sativa vs G.max	MsNAC260	chr5.4	MS.gene038282	Chr02	Glyma.02G284300.1
M.sativa vs G.max	MsNAC255	chr5.4	MS.gene032886	Chr02	Glyma.02G107000.1
M.sativa vs G.max	MsNAC256	chr5.4	MS.gene53062	Chr02	Glyma.02G109800.1
M.sativa vs G.max	MsNAC258	chr5.4	MS.gene88705	Chr02	Glyma.02G222300.1
M.sativa vs G.max	MsNAC259	chr5.4	MS.gene26174	Chr02	Glyma.02G240500.1
M.sativa vs G.max	MsNAC254	chr5.4	MS.gene59451	Chr02	Glyma.02G050100.1
M.sativa vs G.max	MsNAC253	chr5.4	MS.gene015315	Chr05	Glyma.05G113000.1
M.sativa vs G.max	MsNAC254	chr5.4	MS.gene59451	Chr11	Glyma.11G075400.2
M.sativa vs G.max	MsNAC252	chr5.4	MS.gene015456	Chr11	Glyma.11G030600.1
M.sativa vs G.max	MsNAC258	chr5.4	MS.gene88705	Chr14	Glyma.14G189300.1
M.sativa vs G.max	MsNAC260	chr5.4	MS.gene038282	Chr14	Glyma.14G030700.1
M.sativa vs G.max	MsNAC259	chr5.4	MS.gene26174	Chr14	Glyma.14G210000.1
M.sativa vs G.max	MsNAC254	chr5.4	MS.gene59451	Chr16	Glyma.16G130200.1
M.sativa vs G.max	MsNAC253	chr5.4	MS.gene015315	Chr17	Glyma.17G154100.1
M.sativa vs G.max	MsNAC271	chr6.1	MS.gene98838	Chr07	Glyma.07G092000.1
M.sativa vs G.max	MsNAC271	chr6.1	MS.gene98838	Chr09	Glyma.09G184100.2
M.sativa vs G.max	MsNAC265	chr6.1	MS.gene87989	Chr19	Glyma.19G109100.1
M.sativa vs G.max	MsNAC280	chr6.2	MS.gene80843	Chr07	Glyma.07G092000.1
M.sativa vs G.max	MsNAC280	chr6.2	MS.gene80843	Chr09	Glyma.09G184100.2
M.sativa vs G.max	MsNAC278	chr6.2	MS.gene40438	Chr09	Glyma.09G167400.1
M.sativa vs G.max	MsNAC273	chr6.2	MS.gene031060	Chr13	Glyma.13G062000.1
M.sativa vs G.max	MsNAC273	chr6.2	MS.gene031060	Chr19	Glyma.19G024500.1
M.sativa vs G.max	MsNAC292	chr6.3	MS.gene82570	Chr07	Glyma.07G092000.1
M.sativa vs G.max	MsNAC292	chr6.3	MS.gene82570	Chr09	Glyma.09G184100.2
M.sativa vs G.max	MsNAC287	chr6.3	MS.gene041703	Chr09	Glyma.09G167400.1
M.sativa vs G.max	MsNAC281	chr6.3	MS.gene20447	Chr13	Glyma.13G063300.1
M.sativa vs G.max	MsNAC281	chr6.3	MS.gene20447	Chr19	Glyma.19G021900.1
M.sativa vs G.max	MsNAC283	chr6.3	MS.gene042585	Chr19	Glyma.19G109100.1
M.sativa vs G.max	MsNAC299	chr6.4	MS.gene05457	Chr07	Glyma.07G092000.1
M.sativa vs G.max	MsNAC299	chr6.4	MS.gene05457	Chr09	Glyma.09G184100.2
M.sativa vs G.max	MsNAC296	chr6.4	MS.gene05147	Chr09	Glyma.09G167400.1
M.sativa vs G.max	MsNAC293	chr6.4	MS.gene66962	Chr19	Glyma.19G109100.1
M.sativa vs G.max	MsNAC302	chr7.1	MS.gene22445	Chr03	Glyma.03G179600.1
M.sativa vs G.max	MsNAC303	chr7.1	MS.gene018688	Chr03	Glyma.03G164200.1
M.sativa vs G.max	MsNAC312	chr7.1	MS.gene000333	Chr08	Glyma.08G360200.1
M.sativa vs G.max	MsNAC309	chr7.1	MS.gene070625	Chr09	Glyma.09G235700.1
M.sativa vs G.max	MsNAC303	chr7.1	MS.gene018688	Chr10	Glyma.10G037700.1
M.sativa vs G.max	MsNAC304	chr7.1	MS.gene067785	Chr16	Glyma.16G042900.1
M.sativa vs G.max	MsNAC305	chr7.1	MS.gene067783	Chr16	Glyma.16G043200.1
M.sativa vs G.max	MsNAC312	chr7.1	MS.gene000333	Chr18	Glyma.18G301500.1
M.sativa vs G.max	MsNAC309	chr7.1	MS.gene070625	Chr18	Glyma.18G261300.2
M.sativa vs G.max	MsNAC302	chr7.1	MS.gene22445	Chr19	Glyma.19G180300.1
M.sativa vs G.max	MsNAC303	chr7.1	MS.gene018688	Chr19	Glyma.19G165600.1
M.sativa vs G.max	MsNAC305	chr7.1	MS.gene067783	Chr19	Glyma.19G108800.1
M.sativa vs G.max	MsNAC304	chr7.1	MS.gene067785	Chr19	Glyma.19G109100.1
M.sativa vs G.max	MsNAC316	chr7.2	MS.gene020383	Chr03	Glyma.03G164200.1
M.sativa vs G.max	MsNAC315	chr7.2	MS.gene20054	Chr03	Glyma.03G179600.1
M.sativa vs G.max	MsNAC314	chr7.2	MS.gene050286	Chr03	Glyma.03G197900.1
M.sativa vs G.max	MsNAC327	chr7.2	MS.gene001061	Chr09	Glyma.09G235700.1
M.sativa vs G.max	MsNAC316	chr7.2	MS.gene020383	Chr10	Glyma.10G037700.1
M.sativa vs G.max	MsNAC317	chr7.2	MS.gene41704	Chr16	Glyma.16G042900.1
M.sativa vs G.max	MsNAC318	chr7.2	MS.gene41702	Chr16	Glyma.16G043200.1
M.sativa vs G.max	MsNAC327	chr7.2	MS.gene001061	Chr18	Glyma.18G261300.2
M.sativa vs G.max	MsNAC316	chr7.2	MS.gene020383	Chr19	Glyma.19G165600.1
M.sativa vs G.max	MsNAC315	chr7.2	MS.gene20054	Chr19	Glyma.19G180300.1
M.sativa vs G.max	MsNAC314	chr7.2	MS.gene050286	Chr19	Glyma.19G195800.1
M.sativa vs G.max	MsNAC319	chr7.2	MS.gene54980	Chr19	Glyma.19G097700.1
M.sativa vs G.max	MsNAC318	chr7.2	MS.gene41702	Chr19	Glyma.19G108800.1
M.sativa vs G.max	MsNAC317	chr7.2	MS.gene41704	Chr19	Glyma.19G109100.1
M.sativa vs G.max	MsNAC336	chr7.3	MS.gene23472	Chr03	Glyma.03G164200.1
M.sativa vs G.max	MsNAC335	chr7.3	MS.gene007442	Chr03	Glyma.03G179600.1
M.sativa vs G.max	MsNAC331	chr7.3	MS.gene050282	Chr03	Glyma.03G197900.1
M.sativa vs G.max	MsNAC342	chr7.3	MS.gene79557	Chr09	Glyma.09G235700.1
M.sativa vs G.max	MsNAC336	chr7.3	MS.gene23472	Chr10	Glyma.10G037700.1
M.sativa vs G.max	MsNAC337	chr7.3	MS.gene51935	Chr16	Glyma.16G042900.1
M.sativa vs G.max	MsNAC338	chr7.3	MS.gene51937	Chr16	Glyma.16G043200.1
M.sativa vs G.max	MsNAC343	chr7.3	MS.gene79558	Chr18	Glyma.18G261300.3
M.sativa vs G.max	MsNAC336	chr7.3	MS.gene23472	Chr19	Glyma.19G165600.1
M.sativa vs G.max	MsNAC335	chr7.3	MS.gene007442	Chr19	Glyma.19G180300.1
M.sativa vs G.max	MsNAC331	chr7.3	MS.gene050282	Chr19	Glyma.19G195800.1
M.sativa vs G.max	MsNAC338	chr7.3	MS.gene51937	Chr19	Glyma.19G108800.1
M.sativa vs G.max	MsNAC337	chr7.3	MS.gene51935	Chr19	Glyma.19G109100.1
M.sativa vs G.max	MsNAC347	chr7.4	MS.gene96987	Chr03	Glyma.03G164200.1
M.sativa vs G.max	MsNAC346	chr7.4	MS.gene007504	Chr03	Glyma.03G179600.1
M.sativa vs G.max	MsNAC356	chr7.4	MS.gene021745	Chr09	Glyma.09G235700.1
M.sativa vs G.max	MsNAC347	chr7.4	MS.gene96987	Chr10	Glyma.10G037700.1
M.sativa vs G.max	MsNAC348	chr7.4	MS.gene51894	Chr16	Glyma.16G042900.1
M.sativa vs G.max	MsNAC349	chr7.4	MS.gene51895	Chr16	Glyma.16G043200.1
M.sativa vs G.max	MsNAC356	chr7.4	MS.gene021745	Chr18	Glyma.18G261300.2
M.sativa vs G.max	MsNAC347	chr7.4	MS.gene96987	Chr19	Glyma.19G165600.1
M.sativa vs G.max	MsNAC350	chr7.4	MS.gene024239	Chr19	Glyma.19G097700.1
M.sativa vs G.max	MsNAC349	chr7.4	MS.gene51895	Chr19	Glyma.19G108800.1
M.sativa vs G.max	MsNAC348	chr7.4	MS.gene51894	Chr19	Glyma.19G109100.1
M.sativa vs G.max	MsNAC346	chr7.4	MS.gene007504	Chr19	Glyma.19G180300.1
M.sativa vs G.max	MsNAC364	chr8.1	MS.gene76475	Chr02	Glyma.02G050100.1
M.sativa vs G.max	MsNAC360	chr8.1	MS.gene061729	Chr04	Glyma.04G167200.1
M.sativa vs G.max	MsNAC361	chr8.1	MS.gene62868	Chr05	Glyma.05G055900.1
M.sativa vs G.max	MsNAC360	chr8.1	MS.gene061729	Chr05	Glyma.05G025500.1
M.sativa vs G.max	MsNAC362	chr8.1	MS.gene60394	Chr05	Glyma.05G113000.1
M.sativa vs G.max	MsNAC372	chr8.1	MS.gene25005	Chr07	Glyma.07G048000.1
M.sativa vs G.max	MsNAC371	chr8.1	MS.gene25004	Chr07	Glyma.07G048000.2
M.sativa vs G.max	MsNAC368	chr8.1	MS.gene060490	Chr07	Glyma.07G050600.1
M.sativa vs G.max	MsNAC359	chr8.1	MS.gene012781	Chr07	Glyma.07G271100.1
M.sativa vs G.max	MsNAC369	chr8.1	MS.gene066278	Chr16	Glyma.16G016400.1
M.sativa vs G.max	MsNAC368	chr8.1	MS.gene060490	Chr16	Glyma.16G019400.1
M.sativa vs G.max	MsNAC361	chr8.1	MS.gene62868	Chr17	Glyma.17G138100.1
M.sativa vs G.max	MsNAC362	chr8.1	MS.gene60394	Chr17	Glyma.17G154100.1
M.sativa vs G.max	MsNAC359	chr8.1	MS.gene012781	Chr17	Glyma.17G002800.1
M.sativa vs G.max	MsNAC360	chr8.1	MS.gene061729	Chr17	Glyma.17G101500.1
M.sativa vs G.max	MsNAC368	chr8.1	MS.gene060490	Chr19	Glyma.19G259500.2
M.sativa vs G.max	MsNAC379	chr8.2	MS.gene017655	Chr01	Glyma.01G167900.2
M.sativa vs G.max	MsNAC379	chr8.2	MS.gene017655	Chr02	Glyma.02G050100.1
M.sativa vs G.max	MsNAC376	chr8.2	MS.gene033113	Chr04	Glyma.04G167200.1
M.sativa vs G.max	MsNAC376	chr8.2	MS.gene033113	Chr05	Glyma.05G025500.1
M.sativa vs G.max	MsNAC377	chr8.2	MS.gene011502	Chr05	Glyma.05G055900.1
M.sativa vs G.max	MsNAC376	chr8.2	MS.gene033113	Chr06	Glyma.06G195500.1
M.sativa vs G.max	MsNAC389	chr8.2	MS.gene08493	Chr07	Glyma.07G048000.1
M.sativa vs G.max	MsNAC388	chr8.2	MS.gene08494	Chr07	Glyma.07G048000.2
M.sativa vs G.max	MsNAC384	chr8.2	MS.gene82014	Chr07	Glyma.07G050600.1
M.sativa vs G.max	MsNAC375	chr8.2	MS.gene95061	Chr07	Glyma.07G271100.1
M.sativa vs G.max	MsNAC380	chr8.2	MS.gene35951	Chr08	Glyma.08G301100.1
M.sativa vs G.max	MsNAC379	chr8.2	MS.gene017655	Chr11	Glyma.11G075400.2
M.sativa vs G.max	MsNAC387	chr8.2	MS.gene08495	Chr16	Glyma.16G016600.1
M.sativa vs G.max	MsNAC384	chr8.2	MS.gene82014	Chr16	Glyma.16G019400.1
M.sativa vs G.max	MsNAC377	chr8.2	MS.gene011502	Chr17	Glyma.17G138100.1
M.sativa vs G.max	MsNAC378	chr8.2	MS.gene011645	Chr17	Glyma.17G154100.1
M.sativa vs G.max	MsNAC375	chr8.2	MS.gene95061	Chr17	Glyma.17G002800.1
M.sativa vs G.max	MsNAC376	chr8.2	MS.gene033113	Chr17	Glyma.17G101500.1
M.sativa vs G.max	MsNAC380	chr8.2	MS.gene35951	Chr18	Glyma.18G119300.1
M.sativa vs G.max	MsNAC384	chr8.2	MS.gene82014	Chr19	Glyma.19G259500.2
M.sativa vs G.max	MsNAC396	chr8.3	MS.gene89643	Chr01	Glyma.01G167900.2
M.sativa vs G.max	MsNAC396	chr8.3	MS.gene89643	Chr02	Glyma.02G050100.1
M.sativa vs G.max	MsNAC394	chr8.3	MS.gene71910	Chr05	Glyma.05G055900.1
M.sativa vs G.max	MsNAC393	chr8.3	MS.gene58420	Chr05	Glyma.05G025500.1
M.sativa vs G.max	MsNAC402	chr8.3	MS.gene066276	Chr07	Glyma.07G048000.1
M.sativa vs G.max	MsNAC400	chr8.3	MS.gene08527	Chr07	Glyma.07G050600.1
M.sativa vs G.max	MsNAC392	chr8.3	MS.gene042058	Chr07	Glyma.07G271100.1
M.sativa vs G.max	MsNAC398	chr8.3	MS.gene42977	Chr08	Glyma.08G301100.1
M.sativa vs G.max	MsNAC396	chr8.3	MS.gene89643	Chr11	Glyma.11G075400.2
M.sativa vs G.max	MsNAC402	chr8.3	MS.gene066276	Chr16	Glyma.16G016700.1
M.sativa vs G.max	MsNAC400	chr8.3	MS.gene08527	Chr16	Glyma.16G019400.1
M.sativa vs G.max	MsNAC396	chr8.3	MS.gene89643	Chr16	Glyma.16G130200.1
M.sativa vs G.max	MsNAC394	chr8.3	MS.gene71910	Chr17	Glyma.17G138100.1
M.sativa vs G.max	MsNAC392	chr8.3	MS.gene042058	Chr17	Glyma.17G002800.1
M.sativa vs G.max	MsNAC398	chr8.3	MS.gene42977	Chr18	Glyma.18G119300.1
M.sativa vs G.max	MsNAC400	chr8.3	MS.gene08527	Chr19	Glyma.19G259500.2
M.sativa vs G.max	MsNAC411	chr8.4	MS.gene012092	Chr01	Glyma.01G167900.1
M.sativa vs G.max	MsNAC411	chr8.4	MS.gene012092	Chr02	Glyma.02G050100.1
M.sativa vs G.max	MsNAC409	chr8.4	MS.gene044393	Chr04	Glyma.04G167200.1
M.sativa vs G.max	MsNAC409	chr8.4	MS.gene044393	Chr05	Glyma.05G025500.1
M.sativa vs G.max	MsNAC410	chr8.4	MS.gene46348	Chr05	Glyma.05G113000.1
M.sativa vs G.max	MsNAC409	chr8.4	MS.gene044393	Chr06	Glyma.06G195500.1
M.sativa vs G.max	MsNAC420	chr8.4	MS.gene81071	Chr07	Glyma.07G048000.1
M.sativa vs G.max	MsNAC418	chr8.4	MS.gene81073	Chr07	Glyma.07G048000.2
M.sativa vs G.max	MsNAC416	chr8.4	MS.gene067326	Chr07	Glyma.07G050600.1
M.sativa vs G.max	MsNAC408	chr8.4	MS.gene43468	Chr07	Glyma.07G271100.1
M.sativa vs G.max	MsNAC413	chr8.4	MS.gene25490	Chr08	Glyma.08G301100.1
M.sativa vs G.max	MsNAC417	chr8.4	MS.gene81074	Chr16	Glyma.16G016400.1
M.sativa vs G.max	MsNAC416	chr8.4	MS.gene067326	Chr16	Glyma.16G019400.1
M.sativa vs G.max	MsNAC411	chr8.4	MS.gene012092	Chr16	Glyma.16G130200.1
M.sativa vs G.max	MsNAC410	chr8.4	MS.gene46348	Chr17	Glyma.17G154100.1
M.sativa vs G.max	MsNAC408	chr8.4	MS.gene43468	Chr17	Glyma.17G002800.1
M.sativa vs G.max	MsNAC409	chr8.4	MS.gene044393	Chr17	Glyma.17G101500.1
M.sativa vs G.max	MsNAC416	chr8.4	MS.gene067326	Chr19	Glyma.19G259500.2
M.sativa vs M.truncatula	MsNAC18	chr1.1	MS.gene072411	chr1	Medtr1g096430.1
M.sativa vs M.truncatula	MsNAC19	chr1.1	MS.gene88853	chr1	Medtr1g097300.1
M.sativa vs M.truncatula	MsNAC13	chr1.1	MS.gene89591	chr1	Medtr1g069805.1
M.sativa vs M.truncatula	MsNAC15	chr1.1	MS.gene032248	chr1	Medtr1g090720.1
M.sativa vs M.truncatula	MsNAC16	chr1.1	MS.gene005873	chr1	Medtr1g093670.1
M.sativa vs M.truncatula	MsNAC11	chr1.1	MS.gene97637	chr1	Medtr1g053575.1
M.sativa vs M.truncatula	MsNAC3	chr1.1	MS.gene31594	chr1	Medtr1g008740.1
M.sativa vs M.truncatula	MsNAC1	chr1.1	MS.gene24378	chr1	Medtr1g019820.1
M.sativa vs M.truncatula	MsNAC4	chr1.1	MS.gene31596	chr3	Medtr3g109340.1
M.sativa vs M.truncatula	MsNAC13	chr1.1	MS.gene89591	chr7	Medtr7g097090.1
M.sativa vs M.truncatula	MsNAC31	chr1.2	MS.gene005764	chr1	Medtr1g090720.1
M.sativa vs M.truncatula	MsNAC30	chr1.2	MS.gene018779	chr1	Medtr1g053575.1
M.sativa vs M.truncatula	MsNAC20	chr1.2	MS.gene044016	chr1	Medtr1g019820.1
M.sativa vs M.truncatula	MsNAC35	chr1.2	MS.gene34122	chr1	Medtr1g093670.1
M.sativa vs M.truncatula	MsNAC34	chr1.2	MS.gene60797	chr1	Medtr1g096430.1
M.sativa vs M.truncatula	MsNAC33	chr1.2	MS.gene60757	chr1	Medtr1g097300.1
M.sativa vs M.truncatula	MsNAC23	chr1.2	MS.gene059109	chr3	Medtr3g109340.1
M.sativa vs M.truncatula	MsNAC45	chr1.3	MS.gene073913	chr1	Medtr1g045470.1
M.sativa vs M.truncatula	MsNAC49	chr1.3	MS.gene68425	chr1	Medtr1g090720.1
M.sativa vs M.truncatula	MsNAC51	chr1.3	MS.gene001681	chr1	Medtr1g093670.1
M.sativa vs M.truncatula	MsNAC53	chr1.3	MS.gene006043	chr1	Medtr1g096430.1
M.sativa vs M.truncatula	MsNAC54	chr1.3	MS.gene006081	chr1	Medtr1g097300.1
M.sativa vs M.truncatula	MsNAC37	chr1.3	MS.gene67103	chr1	Medtr1g019820.1
M.sativa vs M.truncatula	MsNAC40	chr1.3	MS.gene059487	chr1	Medtr1g008740.1
M.sativa vs M.truncatula	MsNAC41	chr1.3	MS.gene059489	chr3	Medtr3g109340.1
M.sativa vs M.truncatula	MsNAC73	chr1.4	MS.gene33957	chr1	Medtr1g096430.1
M.sativa vs M.truncatula	MsNAC74	chr1.4	MS.gene33909	chr1	Medtr1g097300.1
M.sativa vs M.truncatula	MsNAC63	chr1.4	MS.gene71033	chr1	Medtr1g045470.1
M.sativa vs M.truncatula	MsNAC68	chr1.4	MS.gene91196	chr1	Medtr1g069805.1
M.sativa vs M.truncatula	MsNAC69	chr1.4	MS.gene21411	chr1	Medtr1g090720.1
M.sativa vs M.truncatula	MsNAC71	chr1.4	MS.gene60867	chr1	Medtr1g093670.1
M.sativa vs M.truncatula	MsNAC58	chr1.4	MS.gene021504	chr1	Medtr1g008740.1
M.sativa vs M.truncatula	MsNAC55	chr1.4	MS.gene062773	chr1	Medtr1g019820.1
M.sativa vs M.truncatula	MsNAC58	chr1.4	MS.gene021504	chr3	Medtr3g109340.1
M.sativa vs M.truncatula	MsNAC68	chr1.4	MS.gene91196	chr7	Medtr7g097090.1
M.sativa vs M.truncatula	MsNAC85	chr2.1	MS.gene002508	chr2	Medtr2g014680.2
M.sativa vs M.truncatula	MsNAC82	chr2.1	MS.gene040602	chr2	Medtr2g064470.1
M.sativa vs M.truncatula	MsNAC81	chr2.1	MS.gene060691	chr2	Medtr2g078700.1
M.sativa vs M.truncatula	MsNAC80	chr2.1	MS.gene031385	chr2	Medtr2g079990.2
M.sativa vs M.truncatula	MsNAC79	chr2.1	MS.gene031383	chr2	Medtr2g080010.1
M.sativa vs M.truncatula	MsNAC78	chr2.1	MS.gene35429	chr2	Medtr2g086690.1
M.sativa vs M.truncatula	MsNAC76	chr2.1	MS.gene055773	chr2	Medtr2g090735.1
M.sativa vs M.truncatula	MsNAC84	chr2.1	MS.gene92236	chr2	Medtr2g062730.1
M.sativa vs M.truncatula	MsNAC83	chr2.1	MS.gene60967	chr2	Medtr2g064090.1
M.sativa vs M.truncatula	MsNAC85	chr2.1	MS.gene002508	chr4	Medtr4g088245.1
M.sativa vs M.truncatula	MsNAC100	chr2.2	MS.gene01482	chr2	Medtr2g014680.2
M.sativa vs M.truncatula	MsNAC87	chr2.2	MS.gene043462	chr2	Medtr2g090735.1
M.sativa vs M.truncatula	MsNAC86	chr2.2	MS.gene043578	chr2	Medtr2g093810.1
M.sativa vs M.truncatula	MsNAC89	chr2.2	MS.gene84311	chr2	Medtr2g086690.1
M.sativa vs M.truncatula	MsNAC88	chr2.2	MS.gene84297	chr2	Medtr2g086880.1
M.sativa vs M.truncatula	MsNAC94	chr2.2	MS.gene54143	chr2	Medtr2g068880.1
M.sativa vs M.truncatula	MsNAC93	chr2.2	MS.gene039133	chr2	Medtr2g064470.1
M.sativa vs M.truncatula	MsNAC92	chr2.2	MS.gene71875	chr2	Medtr2g078700.1
M.sativa vs M.truncatula	MsNAC91	chr2.2	MS.gene059867	chr2	Medtr2g079990.2
M.sativa vs M.truncatula	MsNAC90	chr2.2	MS.gene059868	chr2	Medtr2g080010.1
M.sativa vs M.truncatula	MsNAC100	chr2.2	MS.gene01482	chr4	Medtr4g088245.1
M.sativa vs M.truncatula	MsNAC109	chr2.3	MS.gene040552	chr2	Medtr2g068880.1
M.sativa vs M.truncatula	MsNAC108	chr2.3	MS.gene063386	chr2	Medtr2g064470.1
M.sativa vs M.truncatula	MsNAC107	chr2.3	MS.gene58364	chr2	Medtr2g078700.1
M.sativa vs M.truncatula	MsNAC106	chr2.3	MS.gene069381	chr2	Medtr2g079990.2
M.sativa vs M.truncatula	MsNAC105	chr2.3	MS.gene069383	chr2	Medtr2g080010.1
M.sativa vs M.truncatula	MsNAC104	chr2.3	MS.gene034440	chr2	Medtr2g086690.1
M.sativa vs M.truncatula	MsNAC103	chr2.3	MS.gene034420	chr2	Medtr2g086880.1
M.sativa vs M.truncatula	MsNAC112	chr2.3	MS.gene047365	chr2	Medtr2g014680.2
M.sativa vs M.truncatula	MsNAC102	chr2.3	MS.gene028862	chr2	Medtr2g090735.1
M.sativa vs M.truncatula	MsNAC101	chr2.3	MS.gene42832	chr2	Medtr2g093810.1
M.sativa vs M.truncatula	MsNAC111	chr2.3	MS.gene90407	chr2	Medtr2g062730.1
M.sativa vs M.truncatula	MsNAC126	chr2.4	MS.gene00003	chr2	Medtr2g014680.2
M.sativa vs M.truncatula	MsNAC114	chr2.4	MS.gene31421	chr2	Medtr2g090735.1
M.sativa vs M.truncatula	MsNAC113	chr2.4	MS.gene31315	chr2	Medtr2g093810.1
M.sativa vs M.truncatula	MsNAC122	chr2.4	MS.gene039081	chr2	Medtr2g068880.1
M.sativa vs M.truncatula	MsNAC120	chr2.4	MS.gene059768	chr2	Medtr2g078700.1
M.sativa vs M.truncatula	MsNAC119	chr2.4	MS.gene065170	chr2	Medtr2g079990.2
M.sativa vs M.truncatula	MsNAC118	chr2.4	MS.gene065168	chr2	Medtr2g080010.1
M.sativa vs M.truncatula	MsNAC117	chr2.4	MS.gene35694	chr2	Medtr2g086690.1
M.sativa vs M.truncatula	MsNAC125	chr2.4	MS.gene60913	chr2	Medtr2g062730.1
M.sativa vs M.truncatula	MsNAC124	chr2.4	MS.gene89479	chr2	Medtr2g064090.1
M.sativa vs M.truncatula	MsNAC139	chr3.1	MS.gene014695	chr1	Medtr1g008740.1
M.sativa vs M.truncatula	MsNAC129	chr3.1	MS.gene008341	chr3	Medtr3g064580.1
M.sativa vs M.truncatula	MsNAC130	chr3.1	MS.gene032015	chr3	Medtr3g070030.1
M.sativa vs M.truncatula	MsNAC139	chr3.1	MS.gene014695	chr3	Medtr3g109340.1
M.sativa vs M.truncatula	MsNAC140	chr3.1	MS.gene014305	chr3	Medtr3g116070.1
M.sativa vs M.truncatula	MsNAC135	chr3.1	MS.gene054948	chr3	Medtr3g096140.4
M.sativa vs M.truncatula	MsNAC136	chr3.1	MS.gene054964	chr3	Medtr3g096400.1
M.sativa vs M.truncatula	MsNAC138	chr3.1	MS.gene06247	chr3	Medtr3g098810.1
M.sativa vs M.truncatula	MsNAC133	chr3.1	MS.gene02590	chr3	Medtr3g088110.1
M.sativa vs M.truncatula	MsNAC135	chr3.1	MS.gene054948	chr8	Medtr8g093580.1
M.sativa vs M.truncatula	MsNAC136	chr3.1	MS.gene054964	chr8	Medtr8g093790.1
M.sativa vs M.truncatula	MsNAC138	chr3.1	MS.gene06247	chr8	Medtr8g099750.1
M.sativa vs M.truncatula	MsNAC147	chr3.2	MS.gene057268	chr3	Medtr3g093040.1
M.sativa vs M.truncatula	MsNAC149	chr3.2	MS.gene06414	chr3	Medtr3g096140.4
M.sativa vs M.truncatula	MsNAC150	chr3.2	MS.gene06395	chr3	Medtr3g096400.1
M.sativa vs M.truncatula	MsNAC151	chr3.2	MS.gene40935	chr3	Medtr3g096920.2
M.sativa vs M.truncatula	MsNAC152	chr3.2	MS.gene055523	chr3	Medtr3g098810.1
M.sativa vs M.truncatula	MsNAC143	chr3.2	MS.gene061569	chr3	Medtr3g064580.1
M.sativa vs M.truncatula	MsNAC144	chr3.2	MS.gene69265	chr3	Medtr3g070030.1
M.sativa vs M.truncatula	MsNAC153	chr3.2	MS.gene069983	chr3	Medtr3g116070.1
M.sativa vs M.truncatula	MsNAC146	chr3.2	MS.gene045066	chr3	Medtr3g088110.1
M.sativa vs M.truncatula	MsNAC149	chr3.2	MS.gene06414	chr8	Medtr8g093580.1
M.sativa vs M.truncatula	MsNAC150	chr3.2	MS.gene06395	chr8	Medtr8g093790.1
M.sativa vs M.truncatula	MsNAC151	chr3.2	MS.gene40935	chr8	Medtr8g094580.1
M.sativa vs M.truncatula	MsNAC152	chr3.2	MS.gene055523	chr8	Medtr8g099750.1
M.sativa vs M.truncatula	MsNAC154	chr3.3	MS.gene049696	chr3	Medtr3g064580.1
M.sativa vs M.truncatula	MsNAC155	chr3.3	MS.gene008094	chr3	Medtr3g070030.1
M.sativa vs M.truncatula	MsNAC158	chr3.3	MS.gene06587	chr3	Medtr3g093040.1
M.sativa vs M.truncatula	MsNAC160	chr3.3	MS.gene049291	chr3	Medtr3g096140.4
M.sativa vs M.truncatula	MsNAC161	chr3.3	MS.gene049276	chr3	Medtr3g096400.1
M.sativa vs M.truncatula	MsNAC162	chr3.3	MS.gene049240	chr3	Medtr3g096920.2
M.sativa vs M.truncatula	MsNAC163	chr3.3	MS.gene013174	chr3	Medtr3g098810.1
M.sativa vs M.truncatula	MsNAC157	chr3.3	MS.gene75427	chr3	Medtr3g088110.1
M.sativa vs M.truncatula	MsNAC166	chr3.3	MS.gene064872	chr3	Medtr3g116070.1
M.sativa vs M.truncatula	MsNAC164	chr3.3	MS.gene40350	chr3	Medtr3g109340.1
M.sativa vs M.truncatula	MsNAC160	chr3.3	MS.gene049291	chr8	Medtr8g093580.1
M.sativa vs M.truncatula	MsNAC161	chr3.3	MS.gene049276	chr8	Medtr8g093790.1
M.sativa vs M.truncatula	MsNAC162	chr3.3	MS.gene049240	chr8	Medtr8g094580.1
M.sativa vs M.truncatula	MsNAC163	chr3.3	MS.gene013174	chr8	Medtr8g099750.1
M.sativa vs M.truncatula	MsNAC169	chr3.4	MS.gene013481	chr3	Medtr3g093030.1
M.sativa vs M.truncatula	MsNAC170	chr3.4	MS.gene013480	chr3	Medtr3g093050.2
M.sativa vs M.truncatula	MsNAC171	chr3.4	MS.gene013318	chr3	Medtr3g096140.4
M.sativa vs M.truncatula	MsNAC172	chr3.4	MS.gene013303	chr3	Medtr3g096400.1
M.sativa vs M.truncatula	MsNAC173	chr3.4	MS.gene013270	chr3	Medtr3g096920.2
M.sativa vs M.truncatula	MsNAC174	chr3.4	MS.gene41666	chr3	Medtr3g098810.1
M.sativa vs M.truncatula	MsNAC168	chr3.4	MS.gene05019	chr3	Medtr3g064580.1
M.sativa vs M.truncatula	MsNAC175	chr3.4	MS.gene66832	chr3	Medtr3g116070.1
M.sativa vs M.truncatula	MsNAC171	chr3.4	MS.gene013318	chr8	Medtr8g093580.1
M.sativa vs M.truncatula	MsNAC172	chr3.4	MS.gene013303	chr8	Medtr8g093790.1
M.sativa vs M.truncatula	MsNAC173	chr3.4	MS.gene013270	chr8	Medtr8g094580.1
M.sativa vs M.truncatula	MsNAC174	chr3.4	MS.gene41666	chr8	Medtr8g099750.1
M.sativa vs M.truncatula	MsNAC179	chr4.1	MS.gene03868	chr2	Medtr2g086690.1
M.sativa vs M.truncatula	MsNAC177	chr4.1	MS.gene70178	chr3	Medtr3g096920.2
M.sativa vs M.truncatula	MsNAC178	chr4.1	MS.gene003383	chr4	Medtr4g075980.1
M.sativa vs M.truncatula	MsNAC180	chr4.1	MS.gene72501	chr4	Medtr4g036030.1
M.sativa vs M.truncatula	MsNAC179	chr4.1	MS.gene03868	chr4	Medtr4g052620.1
M.sativa vs M.truncatula	MsNAC176	chr4.1	MS.gene79461	chr8	Medtr8g099750.1
M.sativa vs M.truncatula	MsNAC177	chr4.1	MS.gene70178	chr8	Medtr8g094580.1
M.sativa vs M.truncatula	MsNAC192	chr4.2	MS.gene39524	chr2	Medtr2g014680.2
M.sativa vs M.truncatula	MsNAC195	chr4.2	MS.gene067761	chr2	Medtr2g086690.1
M.sativa vs M.truncatula	MsNAC190	chr4.2	MS.gene57393	chr3	Medtr3g096400.1
M.sativa vs M.truncatula	MsNAC189	chr4.2	MS.gene030578	chr3	Medtr3g096920.2
M.sativa vs M.truncatula	MsNAC194	chr4.2	MS.gene052297	chr4	Medtr4g075980.1
M.sativa vs M.truncatula	MsNAC195	chr4.2	MS.gene067761	chr4	Medtr4g052620.1
M.sativa vs M.truncatula	MsNAC198	chr4.2	MS.gene75752	chr4	Medtr4g035590.1
M.sativa vs M.truncatula	MsNAC196	chr4.2	MS.gene85014	chr4	Medtr4g036030.1
M.sativa vs M.truncatula	MsNAC192	chr4.2	MS.gene39524	chr4	Medtr4g088245.1
M.sativa vs M.truncatula	MsNAC191	chr4.2	MS.gene39413	chr4	Medtr4g089135.1
M.sativa vs M.truncatula	MsNAC193	chr4.2	MS.gene031485	chr4	Medtr4g081870.1
M.sativa vs M.truncatula	MsNAC183	chr4.2	MS.gene05965	chr8	Medtr8g102240.1
M.sativa vs M.truncatula	MsNAC184	chr4.2	MS.gene063279	chr8	Medtr8g099750.1
M.sativa vs M.truncatula	MsNAC189	chr4.2	MS.gene030578	chr8	Medtr8g094580.1
M.sativa vs M.truncatula	MsNAC190	chr4.2	MS.gene57393	chr8	Medtr8g093790.1
M.sativa vs M.truncatula	MsNAC207	chr4.3	MS.gene66729	chr2	Medtr2g086690.1
M.sativa vs M.truncatula	MsNAC203	chr4.3	MS.gene47585	chr2	Medtr2g014680.2
M.sativa vs M.truncatula	MsNAC203	chr4.3	MS.gene47585	chr4	Medtr4g088245.1
M.sativa vs M.truncatula	MsNAC202	chr4.3	MS.gene052526	chr4	Medtr4g089135.1
M.sativa vs M.truncatula	MsNAC210	chr4.3	MS.gene045703	chr4	Medtr4g035590.1
M.sativa vs M.truncatula	MsNAC208	chr4.3	MS.gene045659	chr4	Medtr4g036030.1
M.sativa vs M.truncatula	MsNAC207	chr4.3	MS.gene66729	chr4	Medtr4g052620.1
M.sativa vs M.truncatula	MsNAC206	chr4.3	MS.gene031839	chr4	Medtr4g075980.1
M.sativa vs M.truncatula	MsNAC205	chr4.3	MS.gene031673	chr4	Medtr4g078875.1
M.sativa vs M.truncatula	MsNAC204	chr4.3	MS.gene96781	chr4	Medtr4g081870.1
M.sativa vs M.truncatula	MsNAC201	chr4.3	MS.gene030612	chr8	Medtr8g093790.1
M.sativa vs M.truncatula	MsNAC199	chr4.3	MS.gene015843	chr8	Medtr8g102240.1
M.sativa vs M.truncatula	MsNAC200	chr4.3	MS.gene000528	chr8	Medtr8g099750.1
M.sativa vs M.truncatula	MsNAC217	chr4.4	MS.gene26389	chr4	Medtr4g088245.1
M.sativa vs M.truncatula	MsNAC222	chr4.4	MS.gene77714	chr4	Medtr4g036030.1
M.sativa vs M.truncatula	MsNAC221	chr4.4	MS.gene88214	chr4	Medtr4g052620.1
M.sativa vs M.truncatula	MsNAC220	chr4.4	MS.gene28933	chr4	Medtr4g075980.1
M.sativa vs M.truncatula	MsNAC219	chr4.4	MS.gene006632	chr4	Medtr4g078875.1
M.sativa vs M.truncatula	MsNAC218	chr4.4	MS.gene56527	chr4	Medtr4g081870.1
M.sativa vs M.truncatula	MsNAC214	chr4.4	MS.gene28382	chr8	Medtr8g093790.1
M.sativa vs M.truncatula	MsNAC211	chr4.4	MS.gene20139	chr8	Medtr8g102240.1
M.sativa vs M.truncatula	MsNAC212	chr4.4	MS.gene030476	chr8	Medtr8g099750.1
M.sativa vs M.truncatula	MsNAC213	chr4.4	MS.gene49710	chr8	Medtr8g094580.1
M.sativa vs M.truncatula	MsNAC226	chr5.1	MS.gene059675	chr4	Medtr4g098630.1
M.sativa vs M.truncatula	MsNAC225	chr5.1	MS.gene21147	chr4	Medtr4g101680.1
M.sativa vs M.truncatula	MsNAC232	chr5.1	MS.gene017066	chr5	Medtr5g090970.1
M.sativa vs M.truncatula	MsNAC225	chr5.1	MS.gene21147	chr5	Medtr5g012080.1
M.sativa vs M.truncatula	MsNAC226	chr5.1	MS.gene059675	chr5	Medtr5g014300.1
M.sativa vs M.truncatula	MsNAC227	chr5.1	MS.gene010605	chr5	Medtr5g021710.2
M.sativa vs M.truncatula	MsNAC230	chr5.1	MS.gene43721	chr5	Medtr5g069030.1
M.sativa vs M.truncatula	MsNAC228	chr5.1	MS.gene77423	chr5	Medtr5g040420.1
M.sativa vs M.truncatula	MsNAC231	chr5.1	MS.gene017342	chr5	Medtr5g076850.1
M.sativa vs M.truncatula	MsNAC227	chr5.1	MS.gene010605	chr8	Medtr8g076110.1
M.sativa vs M.truncatula	MsNAC236	chr5.2	MS.gene09659	chr4	Medtr4g098630.1
M.sativa vs M.truncatula	MsNAC235	chr5.2	MS.gene09950	chr4	Medtr4g101680.1
M.sativa vs M.truncatula	MsNAC238	chr5.2	MS.gene042678	chr5	Medtr5g053430.2
M.sativa vs M.truncatula	MsNAC239	chr5.2	MS.gene44831	chr5	Medtr5g069030.1
M.sativa vs M.truncatula	MsNAC240	chr5.2	MS.gene063613	chr5	Medtr5g076850.1
M.sativa vs M.truncatula	MsNAC241	chr5.2	MS.gene48034	chr5	Medtr5g090970.1
M.sativa vs M.truncatula	MsNAC235	chr5.2	MS.gene09950	chr5	Medtr5g012080.1
M.sativa vs M.truncatula	MsNAC236	chr5.2	MS.gene09659	chr5	Medtr5g014300.1
M.sativa vs M.truncatula	MsNAC237	chr5.2	MS.gene64749	chr5	Medtr5g021710.2
M.sativa vs M.truncatula	MsNAC237	chr5.2	MS.gene64749	chr8	Medtr8g076110.1
M.sativa vs M.truncatula	MsNAC244	chr5.3	MS.gene21472	chr4	Medtr4g098630.1
M.sativa vs M.truncatula	MsNAC248	chr5.3	MS.gene009957	chr5	Medtr5g069030.1
M.sativa vs M.truncatula	MsNAC249	chr5.3	MS.gene009540	chr5	Medtr5g076850.1
M.sativa vs M.truncatula	MsNAC243	chr5.3	MS.gene025789	chr5	Medtr5g012080.1
M.sativa vs M.truncatula	MsNAC244	chr5.3	MS.gene21472	chr5	Medtr5g014300.1
M.sativa vs M.truncatula	MsNAC245	chr5.3	MS.gene68043	chr5	Medtr5g021710.2
M.sativa vs M.truncatula	MsNAC246	chr5.3	MS.gene070563	chr5	Medtr5g040420.1
M.sativa vs M.truncatula	MsNAC247	chr5.3	MS.gene053913	chr5	Medtr5g053430.2
M.sativa vs M.truncatula	MsNAC245	chr5.3	MS.gene68043	chr8	Medtr8g076110.1
M.sativa vs M.truncatula	MsNAC253	chr5.4	MS.gene015315	chr4	Medtr4g098630.1
M.sativa vs M.truncatula	MsNAC253	chr5.4	MS.gene015315	chr5	Medtr5g014300.1
M.sativa vs M.truncatula	MsNAC254	chr5.4	MS.gene59451	chr5	Medtr5g021710.2
M.sativa vs M.truncatula	MsNAC260	chr5.4	MS.gene038282	chr5	Medtr5g090970.1
M.sativa vs M.truncatula	MsNAC252	chr5.4	MS.gene015456	chr5	Medtr5g012080.1
M.sativa vs M.truncatula	MsNAC257	chr5.4	MS.gene78720	chr5	Medtr5g053430.2
M.sativa vs M.truncatula	MsNAC256	chr5.4	MS.gene53062	chr5	Medtr5g041940.1
M.sativa vs M.truncatula	MsNAC258	chr5.4	MS.gene88705	chr5	Medtr5g069030.1
M.sativa vs M.truncatula	MsNAC255	chr5.4	MS.gene032886	chr5	Medtr5g040420.1
M.sativa vs M.truncatula	MsNAC259	chr5.4	MS.gene26174	chr5	Medtr5g076850.1
M.sativa vs M.truncatula	MsNAC254	chr5.4	MS.gene59451	chr8	Medtr8g076110.1
M.sativa vs M.truncatula	MsNAC271	chr6.1	MS.gene98838	chr6	Medtr6g084430.1
M.sativa vs M.truncatula	MsNAC265	chr6.1	MS.gene87989	chr6	Medtr6g032770.1
M.sativa vs M.truncatula	MsNAC273	chr6.2	MS.gene031060	chr6	Medtr6g012670.1
M.sativa vs M.truncatula	MsNAC278	chr6.2	MS.gene40438	chr6	Medtr6g477900.1
M.sativa vs M.truncatula	MsNAC280	chr6.2	MS.gene80843	chr6	Medtr6g084430.1
M.sativa vs M.truncatula	MsNAC275	chr6.2	MS.gene68925	chr6	Medtr6g032770.1
M.sativa vs M.truncatula	MsNAC281	chr6.3	MS.gene20447	chr6	Medtr6g011860.1
M.sativa vs M.truncatula	MsNAC283	chr6.3	MS.gene042585	chr6	Medtr6g032770.1
M.sativa vs M.truncatula	MsNAC292	chr6.3	MS.gene82570	chr6	Medtr6g084430.1
M.sativa vs M.truncatula	MsNAC287	chr6.3	MS.gene041703	chr6	Medtr6g477900.1
M.sativa vs M.truncatula	MsNAC299	chr6.4	MS.gene05457	chr6	Medtr6g084430.1
M.sativa vs M.truncatula	MsNAC293	chr6.4	MS.gene66962	chr6	Medtr6g032770.1
M.sativa vs M.truncatula	MsNAC296	chr6.4	MS.gene05147	chr6	Medtr6g477900.1
M.sativa vs M.truncatula	MsNAC303	chr7.1	MS.gene018688	chr1	Medtr1g069805.1
M.sativa vs M.truncatula	MsNAC304	chr7.1	MS.gene067785	chr6	Medtr6g032770.1
M.sativa vs M.truncatula	MsNAC302	chr7.1	MS.gene22445	chr7	Medtr7g100990.1
M.sativa vs M.truncatula	MsNAC303	chr7.1	MS.gene018688	chr7	Medtr7g097090.1
M.sativa vs M.truncatula	MsNAC305	chr7.1	MS.gene067783	chr7	Medtr7g085220.1
M.sativa vs M.truncatula	MsNAC304	chr7.1	MS.gene067785	chr7	Medtr7g085260.1
M.sativa vs M.truncatula	MsNAC309	chr7.1	MS.gene070625	chr7	Medtr7g011120.1
M.sativa vs M.truncatula	MsNAC300	chr7.1	MS.gene025967	chr7	Medtr7g116460.1
M.sativa vs M.truncatula	MsNAC308	chr7.1	MS.gene040211	chr7	Medtr7g033320.1
M.sativa vs M.truncatula	MsNAC316	chr7.2	MS.gene020383	chr1	Medtr1g069805.1
M.sativa vs M.truncatula	MsNAC327	chr7.2	MS.gene001061	chr7	Medtr7g011120.1
M.sativa vs M.truncatula	MsNAC315	chr7.2	MS.gene20054	chr7	Medtr7g100990.1
M.sativa vs M.truncatula	MsNAC314	chr7.2	MS.gene050286	chr7	Medtr7g105170.1
M.sativa vs M.truncatula	MsNAC319	chr7.2	MS.gene54980	chr7	Medtr7g083330.1
M.sativa vs M.truncatula	MsNAC318	chr7.2	MS.gene41702	chr7	Medtr7g085220.1
M.sativa vs M.truncatula	MsNAC317	chr7.2	MS.gene41704	chr7	Medtr7g085260.1
M.sativa vs M.truncatula	MsNAC316	chr7.2	MS.gene020383	chr7	Medtr7g097090.1
M.sativa vs M.truncatula	MsNAC313	chr7.2	MS.gene024504	chr7	Medtr7g116460.1
M.sativa vs M.truncatula	MsNAC326	chr7.2	MS.gene041250	chr7	Medtr7g033320.1
M.sativa vs M.truncatula	MsNAC336	chr7.3	MS.gene23472	chr1	Medtr1g069805.1
M.sativa vs M.truncatula	MsNAC337	chr7.3	MS.gene51935	chr6	Medtr6g032770.1
M.sativa vs M.truncatula	MsNAC336	chr7.3	MS.gene23472	chr7	Medtr7g097090.1
M.sativa vs M.truncatula	MsNAC342	chr7.3	MS.gene79557	chr7	Medtr7g011120.1
M.sativa vs M.truncatula	MsNAC338	chr7.3	MS.gene51937	chr7	Medtr7g085220.1
M.sativa vs M.truncatula	MsNAC337	chr7.3	MS.gene51935	chr7	Medtr7g085260.1
M.sativa vs M.truncatula	MsNAC335	chr7.3	MS.gene007442	chr7	Medtr7g100990.1
M.sativa vs M.truncatula	MsNAC331	chr7.3	MS.gene050282	chr7	Medtr7g105170.1
M.sativa vs M.truncatula	MsNAC341	chr7.3	MS.gene044603	chr7	Medtr7g033320.1
M.sativa vs M.truncatula	MsNAC330	chr7.3	MS.gene050583	chr7	Medtr7g116460.1
M.sativa vs M.truncatula	MsNAC347	chr7.4	MS.gene96987	chr1	Medtr1g069805.1
M.sativa vs M.truncatula	MsNAC348	chr7.4	MS.gene51894	chr6	Medtr6g032770.1
M.sativa vs M.truncatula	MsNAC350	chr7.4	MS.gene024239	chr7	Medtr7g083330.1
M.sativa vs M.truncatula	MsNAC349	chr7.4	MS.gene51895	chr7	Medtr7g085220.1
M.sativa vs M.truncatula	MsNAC348	chr7.4	MS.gene51894	chr7	Medtr7g085260.1
M.sativa vs M.truncatula	MsNAC347	chr7.4	MS.gene96987	chr7	Medtr7g097090.1
M.sativa vs M.truncatula	MsNAC346	chr7.4	MS.gene007504	chr7	Medtr7g100990.1
M.sativa vs M.truncatula	MsNAC356	chr7.4	MS.gene021745	chr7	Medtr7g011120.1
M.sativa vs M.truncatula	MsNAC355	chr7.4	MS.gene035107	chr7	Medtr7g033320.1
M.sativa vs M.truncatula	MsNAC345	chr7.4	MS.gene22857	chr7	Medtr7g116460.1
M.sativa vs M.truncatula	MsNAC362	chr8.1	MS.gene60394	chr4	Medtr4g098630.1
M.sativa vs M.truncatula	MsNAC361	chr8.1	MS.gene62868	chr4	Medtr4g101680.1
M.sativa vs M.truncatula	MsNAC360	chr8.1	MS.gene061729	chr4	Medtr4g108760.1
M.sativa vs M.truncatula	MsNAC359	chr8.1	MS.gene012781	chr4	Medtr4g134460.1
M.sativa vs M.truncatula	MsNAC361	chr8.1	MS.gene62868	chr5	Medtr5g012080.1
M.sativa vs M.truncatula	MsNAC362	chr8.1	MS.gene60394	chr5	Medtr5g014300.1
M.sativa vs M.truncatula	MsNAC369	chr8.1	MS.gene066278	chr8	Medtr8g023840.1
M.sativa vs M.truncatula	MsNAC368	chr8.1	MS.gene060490	chr8	Medtr8g024480.1
M.sativa vs M.truncatula	MsNAC365	chr8.1	MS.gene009156	chr8	Medtr8g063550.1
M.sativa vs M.truncatula	MsNAC364	chr8.1	MS.gene76475	chr8	Medtr8g076110.1
M.sativa vs M.truncatula	MsNAC366	chr8.1	MS.gene34672	chr8	Medtr8g467490.1
M.sativa vs M.truncatula	MsNAC378	chr8.2	MS.gene011645	chr4	Medtr4g098630.1
M.sativa vs M.truncatula	MsNAC377	chr8.2	MS.gene011502	chr4	Medtr4g101680.1
M.sativa vs M.truncatula	MsNAC376	chr8.2	MS.gene033113	chr4	Medtr4g108760.1
M.sativa vs M.truncatula	MsNAC375	chr8.2	MS.gene95061	chr4	Medtr4g134460.1
M.sativa vs M.truncatula	MsNAC379	chr8.2	MS.gene017655	chr5	Medtr5g021710.2
M.sativa vs M.truncatula	MsNAC377	chr8.2	MS.gene011502	chr5	Medtr5g012080.1
M.sativa vs M.truncatula	MsNAC378	chr8.2	MS.gene011645	chr5	Medtr5g014300.1
M.sativa vs M.truncatula	MsNAC386	chr8.2	MS.gene08496	chr8	Medtr8g023930.1
M.sativa vs M.truncatula	MsNAC384	chr8.2	MS.gene82014	chr8	Medtr8g024480.1
M.sativa vs M.truncatula	MsNAC379	chr8.2	MS.gene017655	chr8	Medtr8g076110.1
M.sativa vs M.truncatula	MsNAC380	chr8.2	MS.gene35951	chr8	Medtr8g467490.1
M.sativa vs M.truncatula	MsNAC394	chr8.3	MS.gene71910	chr4	Medtr4g101680.1
M.sativa vs M.truncatula	MsNAC393	chr8.3	MS.gene58420	chr4	Medtr4g108760.1
M.sativa vs M.truncatula	MsNAC392	chr8.3	MS.gene042058	chr4	Medtr4g134460.1
M.sativa vs M.truncatula	MsNAC396	chr8.3	MS.gene89643	chr5	Medtr5g021710.2
M.sativa vs M.truncatula	MsNAC401	chr8.3	MS.gene066274	chr8	Medtr8g023840.1
M.sativa vs M.truncatula	MsNAC400	chr8.3	MS.gene08527	chr8	Medtr8g024480.1
M.sativa vs M.truncatula	MsNAC397	chr8.3	MS.gene038613	chr8	Medtr8g063550.1
M.sativa vs M.truncatula	MsNAC396	chr8.3	MS.gene89643	chr8	Medtr8g076110.1
M.sativa vs M.truncatula	MsNAC398	chr8.3	MS.gene42977	chr8	Medtr8g467490.1
M.sativa vs M.truncatula	MsNAC409	chr8.4	MS.gene044393	chr4	Medtr4g108760.1
M.sativa vs M.truncatula	MsNAC410	chr8.4	MS.gene46348	chr4	Medtr4g098630.1
M.sativa vs M.truncatula	MsNAC408	chr8.4	MS.gene43468	chr4	Medtr4g134460.1
M.sativa vs M.truncatula	MsNAC411	chr8.4	MS.gene012092	chr5	Medtr5g021710.2
M.sativa vs M.truncatula	MsNAC410	chr8.4	MS.gene46348	chr5	Medtr5g014300.1
M.sativa vs M.truncatula	MsNAC418	chr8.4	MS.gene81073	chr8	Medtr8g023880.1
M.sativa vs M.truncatula	MsNAC416	chr8.4	MS.gene067326	chr8	Medtr8g024480.1
M.sativa vs M.truncatula	MsNAC411	chr8.4	MS.gene012092	chr8	Medtr8g076110.1
M.sativa vs M.truncatula	MsNAC413	chr8.4	MS.gene25490	chr8	Medtr8g467490.1
M.sativa vs M.truncatula	MsNAC412	chr8.4	MS.gene70989	chr8	Medtr8g063550.1
